# Supplementary material for: The associated network embedded decision-making authority allocation and risk-taking of enterprise groups
Source: PLoS One. 2025 May 8;20(5):e0318983. doi: 10.1371/journal.pone.0318983 (PMC12061140; doi:10.1371/journal.pone.0318983)
Supplement: S3 Data — (XLSX) [file pone.0318983.s003.xlsx]

## Sheet: Sheet1
dm	year	CI	risk	system_risk	idiosyn_risk	ipo	GROUP	CI_median	CIP	icm_e	icm_d	size	roa	top1	lev	growth	BoardScale	tobin	EU	Network_ins	Netcwork_dec
600613	2010	-0.197872	1.89137	5.48471	1.71041	18	0	-0.0542166	-0.164893	0.560072	1.05076	20.0842	0.028236	0.3973	0.128966	-0.417492	9	7.13957	6.74367	0	0.089095
600679	2010	-0.119893	2.21886	5.50941	2.13199	17	1	-0.0542166	-0.0999111	0.505489	1.2327	20.9843	0.006337	0.3313	0.432311	-0.087678	8	2.86089	2.68518	0	0.098123
600616	2010	0.0037827	1.84186	5.65423	1.52685	18	1	-0.0544223	0.0031522	0.568323	1.02326	21.0558	0.094218	0.3304	0.207337	0.991313	9	4.29672	1.08564	0	0.142083
600009	2010	0.0936167	1.76525	5.67708	1.34069	12	1	-0.0544223	0.0780139	0.581092	0.980695	23.5856	0.080345	0.5325	0.188346	-0.025488	9	1.31352	0.348026	0	0.123609
600819	2010	-0.0227457	1.97744	5.5437	1.80923	17	1	-0.0544223	-0.0189548	0.545726	1.09858	22.591	0.036103	0.1941	0.623202	0.124906	9	1.87615	0.460232	1	0.133886
601727	2010	-0.128307	1.72858	5.54646	1.40875	2	1	-0.0542166	-0.106923	0.587204	0.96032	25.3104	0.039657	0.5778	0.648693	0.135537	9	1.12531	0.0848218	0.320826	0.11941
600845	2010	0.0737323	1.7972	5.39735	1.61381	17	1	-0.0544223	0.0614436	0.575766	0.998447	21.6364	0.091576	0.555	0.541264	0.085941	9	2.89243	0.21034	0	0.142597
600170	2010	-0.0581472	1.83745	5.69666	1.47659	12	1	-0.0542166	-0.048456	0.569058	1.02081	24.6188	0.020511	0.6991	0.826976	0.228799	9	1.04603	1.60409	0	0.000726
600630	2010	-0.146988	1.94646	5.74079	1.64501	18	1	-0.0542166	-0.12249	0.550889	1.08137	21.6709	0.022336	0.3008	0.445983	0.43515	9	1.80812	0.41195	0	0.1049
600848	2010	0.0583871	2.07508	5.66604	1.89491	17	1	-0.0544223	0.0486559	0.529453	1.15282	20.9893	0.0045	0.2639	0.872697	-0.129081	12	4.03411	0.454946	0.260274	0.129108
600602	2010	-0.164137	1.9548	5.67958	1.70759	21	1	-0.0542166	-0.136781	0.5495	1.086	21.6334	0.061498	0.3007	0.07811	0.437588	9	3.26912	1.65944	1	0.102246
600648	2010	-0.0450095	1.9601	5.67278	1.71928	18	1	-0.0544223	-0.0375079	0.548617	1.08894	23.8994	0.030368	0.6254	0.785807	0.461312	9	1.05534	0.678934	0	0.137592
600676	2010	-0.115572	1.91451	5.6893	1.62895	17	1	-0.0542166	-0.0963104	0.556215	1.06362	22.3226	0.052101	0.491785	0.485184	0.080167	9	1.52694	0.417405	0	0.151098
600833	2010	-0.0481118	1.89574	5.44373	1.7337	18	0	-0.0544223	-0.0400932	0.559343	1.05319	20.4852	0.038474	0.2339	0.446978	0.188319	9	2.97412	3.23168	1	0.140861
2022	2010	-0.0140608	1.95301	5.44565	1.81239	6	0	-0.0544223	-0.0117173	0.688315	0	20.8066	0.197881	0.0957	0.143136	-0.166974	6	7.46547	1.79509	0	0.00033
2252	2010	0.0178953	1.89183	5.41378	1.73836	2	0	-0.0544223	0.0149128	0.714871	0	20.651	0.197881	0.375	0.106539	0.07687	9	3.30857	1.56613	0	0.118145
600104	2010	-0.0481199	1.87506	5.64218	1.5962	13	1	-0.0544223	-0.0400999	0.56279	1.0417	26.1563	0.099775	0.7295	0.642774	0.033864	10	1.21728	2.07223	1	0.135458
600649	2010	-0.0837228	1.70718	5.61761	1.28572	18	1	-0.0542166	-0.069769	0.590771	0.948431	23.9846	0.033619	0.5561	0.503349	-0.498552	11	1.0988	0.184952	0	0.107418
601866	2010	-0.0657486	1.72403	5.53584	1.40788	3	1	-0.0542166	-0.0547905	0.587962	0.957794	24.6154	0.086364	0.4589	0.388727	-0.340468	15	1.30084	0.360374	0.315498	0.126042
600675	2010	-0.033466	2.01039	5.79275	1.78569	17	1	-0.0544223	-0.0278883	0.540235	1.11688	23.8067	0.037706	0.3617	0.772859	0.180301	9	1.22118	0.358117	1	0.136809
600651	2010	-0.108387	2.07103	5.62795	1.90373	19	1	-0.0542166	-0.0903224	0.530128	1.15057	21.4786	0.049572	0.1166	0.444595	0.096221	9	3.89109	1.4073	1	0.125105
600620	2010	-0.125055	1.70538	5.19727	1.56326	18	0	-0.0542166	-0.104212	0.59107	0.947434	20.8737	0.118812	0.2508	0.414154	6.52137	10	2.6136	1.94971	0	0.130218
2195	2010	-0.01434	1.93748	5.65159	1.69368	3	0	-0.0544223	-0.01195	0.688083	1.36391	20.0842	0.131924	0.1794	0.105059	0.27257	9	3.7236	2.38994	0	0.096105
600612	2010	-0.0049471	2.0109	5.46447	1.88638	18	1	-0.0544223	-0.0041226	0.540151	1.11716	22.425	0.077819	0.4208	0.655947	-0.067584	6	1.70722	0.216302	0.75	0.00033
600838	2010	-0.187182	2.05468	5.74492	1.82357	17	1	-0.0542166	-0.155985	0.532853	1.14149	20.7125	0.029104	0.1959	0.401436	0.631004	9	3.88634	8.44575	0	0.137577
600503	2010	0.0989409	2.07194	5.67621	1.88017	8	0	-0.0544223	0.0824507	0.529976	1.15108	22.7212	0.070285	0.5583	0.665417	3.24352	9	1.14605	3.4041	0	0.120248
600641	2010	0.0725606	1.83587	5.51762	1.61228	18	1	-0.0544223	0.0604671	0.569322	1.01993	22.6131	0.038001	0.5054	0.530617	1.21396	9	1.4186	1.03537	0	0.138315
600636	2010	0.0866158	2.17399	5.82187	1.97716	18	1	-0.0544223	0.0721798	0.512969	1.20777	21.8365	0.041963	0.3153	0.651863	0.161736	9	2.32518	0.62439	1	0.123027
600663	2010	-0.146831	1.80468	5.59293	1.50598	18	1	-0.0542166	-0.122359	0.574519	1.0026	23.8816	0.051747	0.5764	0.492311	-0.081356	9	1.69135	0.584357	0	0.133886
2178	2010	0.0397505	1.9715	5.46402	1.82923	3	0	-0.0544223	0.0331254	0.733033	0.498511	20.0842	0.030256	0.2632	0.370631	0.61889	7	2.89354	3.33818	0	0.000396
601872	2010	-0.134846	1.55806	5.49555	1.10705	4	1	-0.0542166	-0.112371	0.615623	0.865589	23.5103	0.038965	0.5407	0.393581	0.029937	10	1.26285	0.734914	0.266771	0.136039
600315	2010	-0.188973	1.72196	4.87869	1.65268	9	1	-0.0542166	-0.157478	0.588306	0.956647	21.4758	0.117644	0.3818	0.284791	-0.221289	6	7.56387	0.511876	0	0.143026
600119	2010	-0.0598444	1.95002	5.56455	1.75923	13	0	-0.0542166	-0.0498703	0.550296	1.08335	21.1296	0.007299	0.3861	0.535701	2.15038	6	2.17373	1.26859	1	0.11552
600824	2010	-0.166305	1.82684	5.62548	1.52003	17	0	-0.0542166	-0.138588	0.570826	1.01491	21.4635	0.058986	0.3904	0.352361	-0.059646	9	2.76509	1.91216	0	0.11472
2116	2010	-0.0427342	1.96982	5.49898	1.81336	3	1	-0.0544223	-0.0356118	0.664488	0.635979	21.3871	0.038308	0.5432	0.728199	0.2446	12	1.46357	0.308339	0	0.141481
600639	2010	0.170559	1.80804	5.59535	1.52808	18	1	-0.0544223	0.142133	0.57396	1.00447	22.8542	0.066388	0.4382	0.518106	4.00832	9	1.4078	1.28231	0	0.118746
2162	2010	-0.026986	2.14511	5.73988	1.96425	3	0	-0.0544223	-0.0224883	0.677575	0	21.3345	0.01819	0.4985	0.512812	0.203778	9	3.29847	1.07309	0	0.09302
600662	2010	-0.081623	2.01941	5.75721	1.76396	18	1	-0.0542166	-0.0680191	0.538732	1.1219	21.795	0.04318	0.3251	0.430123	0.174016	9	1.96907	1.21013	0	0.101323
600650	2010	-0.147881	1.89287	5.74038	1.54953	18	1	-0.0542166	-0.123234	0.559821	1.0516	21.8482	0.110087	0.3854	0.286473	-0.006559	11	2.07713	1.11246	1	0.152569
2158	2010	0.0636638	2.14708	5.43977	2.05631	3	0	-0.0544223	0.0530532	0.752905	0	20.5949	0.154965	0.3681	0.235321	-0.110584	9	7.67371	2.1537	0	0.108833
600622	2010	0.0205182	2.04958	5.74847	1.81389	18	1	-0.0544223	0.0170985	0.533704	1.13865	22.3621	0.066756	0.1213	0.590419	0.794427	9	1.60824	1.47435	0	0.116946
600635	2010	-0.0953713	1.72398	5.59291	1.35109	19	1	-0.0542166	-0.0794761	0.58797	0.957767	22.9692	0.038052	0.1999	0.563421	0.2021	8	1.72455	0.277804	0	0.139932
600615	2010	0.0340801	1.99746	5.67376	1.77688	18	1	-0.0544223	0.0284001	0.54239	1.1097	20.4001	0.041713	0.2113	0.300483	6.52137	9	2.68439	6.74011	0	0.12442
600661	2010	-0.0659131	1.88394	5.57298	1.65761	18	1	-0.0542166	-0.0549276	0.561309	1.04664	20.7245	0.007997	0.3846	0.536961	-0.148729	9	2.13976	2.54435	1	0.088304
600097	2010	-0.215615	1.87174	5.58092	1.63142	13	1	-0.0542166	-0.179679	0.563342	1.03986	20.9334	0.021984	0.4302	0.488155	0.269141	9	1.96211	1.73429	1	0.134108
600623	2010	-0.0326302	2.13941	5.76492	1.94794	18	1	-0.0544223	-0.0271918	0.518732	1.18856	22.8578	0.02557	0.6566	0.687031	-0.139272	7	2.12785	0.182444	1	0.112121
2269	2010	-0.111778	1.90109	5.27088	1.79824	2	0	-0.0542166	-0.0931484	0.607112	0	22.8735	0.088259	0.7498	0.612088	0.146728	8	1.38538	0.386494	0	0.121111
600822	2010	-0.0667125	1.98394	5.73287	1.71649	17	1	-0.0542166	-0.0555937	0.544643	1.10219	22.8214	0.013826	0.481	0.793549	0.036487	9	1.2288	0.809389	0.8	0.14863
600626	2010	-0.0050984	1.6332	5.49591	1.28074	18	1	-0.0544223	-0.0042487	0.6031	0.907332	21.7837	0.074679	0.3107	0.335077	-0.073705	9	1.45497	0.209414	1	0.147183
600835	2010	-0.0454398	1.7396	5.6655	1.2945	17	1	-0.0544223	-0.0378665	0.585367	0.966443	23.4437	0.07154	0.4728	0.513132	0.023873	11	1.18534	0.145516	0	0.138245
600018	2010	-0.107881	1.4895	5.29979	1.17197	4	1	-0.0542166	-0.0899005	0.62705	0.827499	24.9113	0.100351	0.4423	0.370797	0.004738	9	1.58448	0.125701	1	0.119584
600653	2010	0.0010622	1.62447	5.44776	1.30277	20	0	-0.0544223	0.0008852	0.604554	0.902485	22.6618	0.016269	0.11297	0.703392	0.41344	11	1.55795	0.369601	0	0.118426
600827	2010	0.016417	2.06532	5.6886	1.85485	17	1	-0.0544223	0.0136809	0.531081	1.1474	23.7813	0.038956	0.2095	0.76098	0.008792	9	1.1192	0.305634	0.8	0.151031
600818	2010	-0.0157567	2.12306	5.76621	1.91854	17	1	-0.0544223	-0.0131306	0.521456	1.17948	20.4264	0.02861	0.4071	0.503801	-0.266926	5	5.22542	3.96559	0	0.115652
600692	2010	0.0098095	2.11532	5.75628	1.91396	17	0	-0.0544223	0.0081746	0.522747	1.17518	21.0857	-0.049446	0.3251	0.641933	-0.661606	6	2.10176	4.34663	0	0.000396
600210	2010	-0.116246	1.65149	5.60116	1.16373	11	1	-0.0542166	-0.0968713	0.600052	0.917493	22.9887	0.076976	0.2299	0.583703	-0.011309	9	1.44559	0.0827199	1	0.11542
600895	2010	0.023595	1.7282	5.61443	1.33395	14	1	-0.0544223	0.0196625	0.587267	0.960109	23.5674	0.028593	0.5358	0.618279	-0.275414	7	1.40946	0.723775	0	0.118754
600843	2010	-0.115733	1.99031	5.66326	1.7713	17	1	-0.0542166	-0.0964439	0.543582	1.10573	21.2122	0.03289	0.2439	0.572467	-0.055897	7	3.19609	0.802648	0	0.136653
600196	2010	-0.072029	1.80094	5.52844	1.54992	12	1	-0.0542166	-0.0600241	0.575143	1.00052	23.5458	0.059473	0.4805	0.441547	0.082176	8	1.56374	0.183542	0	0.143026
600642	2010	-0.113114	1.47723	5.44693	0.963158	18	1	-0.0542166	-0.0942613	0.629095	0.820682	24.3037	0.053711	0.4793	0.343209	-0.10683	11	1.01344	0.381643	0.235862	0.153572
600081	2010	-0.0646391	2.10669	5.77314	1.89062	13	1	-0.0542166	-0.0538659	0.524185	1.17039	21.2379	0.130669	0.65	0.610457	0.165405	9	2.97953	1.76152	0	0.11645
600601	2010	-0.113203	1.80596	5.56496	1.53232	25	1	-0.0542166	-0.094336	0.574306	1.00331	22.6686	0.034354	0.1165	0.413106	-0.010982	9	1.69631	0.160068	0	0.114761
600019	2010	-0.0511149	1.5839	5.44954	1.21659	10	1	-0.0544223	-0.0425958	0.611316	0.879946	26.0988	0.061837	0.7397	0.484681	0.040238	10	1.00259	0.61305	0.195429	0.000594
600629	2010	-0.0439278	1.98084	5.37891	1.87002	18	1	-0.0544223	-0.0366065	0.545159	1.10047	21.0238	0.049247	0.7187	0.414624	6.52137	7	2.05963	1.21875	1	0.134477
600696	2010	0.0173432	1.91738	5.63238	1.67187	17	1	-0.0544223	0.0144527	0.555737	1.06521	20.4707	0.004658	0.365	0.27602	6.52137	5	3.0687	8.44575	0	0.098305
600618	2010	0.0174813	2.03444	5.78392	1.76936	18	1	-0.0544223	0.0145677	0.536226	1.13025	22.4485	0.018294	0.5073	0.551878	0.216099	9	1.89213	0.241964	1	0.155515
600320	2010	-0.0956793	1.6508	5.53448	1.26157	10	1	-0.0542166	-0.0797327	0.600167	0.91711	24.5363	-0.015733	0.2871	0.655648	0.133474	13	1.17764	0.23581	1	0.119634
600655	2010	-0.120557	1.76463	5.61009	1.41253	18	1	-0.0542166	-0.100464	0.581195	0.980349	23.0528	0.069386	0.1726	0.534529	-0.049805	8	2.41637	0.607864	0	0.134522
600500	2010	0.0187703	1.80872	5.72831	1.36993	11	1	-0.0544223	0.0156419	0.573847	1.00484	23.9344	0.036946	0.5517	0.6696	0.438175	9	1.35628	0.892238	0.198606	0.12819
600825	2010	-0.133573	1.91837	5.52305	1.7315	17	0	-0.0542166	-0.111311	0.555572	1.06576	22.3063	0.042835	0.3058	0.533022	0.369136	9	1.81305	1.51943	0	0.141568
600708	2010	-0.128572	1.92152	5.71959	1.6173	14	1	-0.0542166	-0.107143	0.555047	1.06751	21.9545	0.054333	0.3578	0.583708	0.037526	9	1.69615	0.768755	0.666667	0.139885
600624	2010	-0.0544223	1.93425	5.68508	1.66453	18	1	-0.0542166	-0.0453519	0.552926	1.07458	21.0834	0.016983	0.22	0.565807	0.100334	8	2.66771	2.37601	0	0.132362
600021	2010	0.0188841	1.46692	5.4027	1.00974	7	1	-0.0544223	0.0157367	0.630814	0.814954	24.1908	0.01338	0.4284	0.726601	-0.059114	13	0.992241	0.30246	0.176289	0.134442
600272	2010	-0.122874	2.03393	5.65561	1.84081	9	1	-0.0542166	-0.102395	0.536311	1.12996	20.81	0.025051	0.1375	0.695665	0.068832	9	2.38392	1.84372	1	0.102135
600171	2010	-0.0649722	1.89609	5.66984	1.60811	12	1	-0.0542166	-0.0541435	0.559285	1.05338	21.3821	0.010865	0.2781	0.118607	-0.044189	7	3.06824	2.21314	0.533333	0.10874
600150	2010	-0.0520076	1.6667	5.46479	1.36178	12	1	-0.0544223	-0.0433397	0.597516	0.925945	24.6636	0.051979	0.6106	0.66027	0.122132	15	1.533	0.489033	0.24221	0.118532
600073	2010	-0.130974	2.06981	5.56794	1.90945	13	1	-0.0542166	-0.109145	0.530331	1.1499	21.4938	-0.004246	0.5074	0.60664	0.45686	9	2.52801	1	0	0.133168
600730	2010	-0.094878	1.92933	5.64458	1.69989	14	1	-0.0542166	-0.079065	0.553745	1.07185	21.2545	0.012675	0.2437	0.459735	1.05683	9	1.78748	3.1402	0	0.000594
600611	2010	-0.0192791	1.86097	5.76293	1.44896	18	1	-0.0544223	-0.0160659	0.565139	1.03387	23.0264	0.059866	0.2076	0.423498	-0.002548	7	1.47341	0.485983	0	0.133168
600851	2010	-0.211377	1.96563	5.67131	1.72707	17	0	-0.0542166	-0.176147	0.547694	1.09202	22.2643	0.003038	0.0957	0.302042	-0.186366	9	1.66321	1.60383	0	0.135978
600732	2010	0.0203076	2.11379	5.74537	1.91959	14	0	-0.0544223	0.016923	0.523002	1.17433	20.836	0.011403	0.557	0.488718	6.52137	6	2.02849	7.04289	0	0.00033
2028	2010	-0.020651	1.85517	5.44363	1.67891	6	0	-0.0544223	-0.0172091	0.682839	0	22.1357	0.143156	0.1812	0.246733	0.303091	7	2.55497	0.916762	0	0.103936
600820	2010	-0.0542165	1.73264	5.65365	1.29529	17	1	-0.0544223	-0.0451805	0.586526	0.96258	23.7247	0.027426	0.3685	0.778225	0.396632	10	1.17827	0.806792	0	0.00066
600026	2010	0.1046	1.82206	5.80911	1.27323	8	1	-0.0544223	0.0871666	0.571624	1.01225	24.4297	0.042298	0.4636	0.432784	0.014658	11	1.14593	0.394562	0.315498	0.133218
600741	2010	-0.107419	1.85634	5.7727	1.42803	14	1	-0.0542166	-0.0895158	0.565909	1.0313	24.3031	0.125044	0.601	0.460329	0.166484	9	1.11153	2.66783	1	0.143732
600844	2010	-0.0443018	2.20633	5.71888	2.05724	17	0	-0.0544223	-0.0369181	0.507579	1.22574	22.1074	0.000711	0.2051	0.433555	-0.167216	9	3.02869	4.69278	0	0.119408
600050	2010	0.0018682	1.52474	5.29953	1.23734	8	0	-0.0544223	0.0015569	0.621177	0.847076	26.4129	0.008279	0.6105	0.530561	0.076293	8	0.833739	0.14366	0	0.120165
600606	2010	-0.158987	1.94957	5.71229	1.73961	18	1	-0.0542166	-0.132489	0.550371	1.0831	22.2197	0.051519	0.3896	0.556984	1.95811	9	1.25197	1.58045	1	0.147634
600597	2010	0.0225999	1.90004	5.64367	1.63729	8	1	-0.0544223	0.0188332	0.558626	1.05558	22.5108	0.038111	0.35027	0.550293	0.10862	7	1.66659	0.137895	0.666667	0.151031
600619	2010	-0.0408141	1.92216	5.61347	1.68982	18	0	-0.0544223	-0.0340117	0.554939	1.06787	22.6087	0.031671	0.3049	0.668181	0.09824	9	1.27113	0.231736	0.251471	0.136447
600072	2010	0.078222	1.92063	5.67822	1.64692	13	1	-0.0544223	0.065185	0.555195	1.06702	21.5876	0.020601	0.4	0.387738	0.312672	9	3.45682	0.885262	0	0.121417
600748	2010	-0.0739927	2.07307	5.85351	1.7796	14	1	-0.0542166	-0.0616606	0.529788	1.15171	23.5483	0.034059	0.6365	0.82113	-0.177082	7	1.27302	0.30754	0.666667	0.133994
600826	2010	-0.177164	1.98091	5.67183	1.7516	17	1	-0.0542166	-0.147637	0.545149	1.1005	21.6633	0.034238	0.5217	0.249202	-0.012068	9	2.39937	2.4485	0	0.000396
600754	2010	-0.157136	1.92672	5.46582	1.76625	14	1	-0.0542166	-0.130947	0.55418	1.0704	22.4346	0.072086	0.5032	0.212951	-0.155063	15	2.42937	0.949331	0.5	0.125287
600278	2010	-0.0637871	1.95553	5.53895	1.76969	10	1	-0.0542166	-0.0531559	0.549378	1.08641	21.8268	0.038192	0.6539	0.383914	-0.142956	9	1.61521	0.938134	1	0.133994
600850	2010	-0.0601495	2.24239	5.70615	2.10888	17	1	-0.0542166	-0.0501245	0.501568	1.24577	20.5206	0.038342	0.4462	0.592199	0.480238	9	5.61301	0.919497	0	0.125421
600626	2011	-0.0029589	1.76699	5.64032	1.5504	19	1	-0.0564908	-0.0024657	0.580802	0.98166	21.8755	0.073753	0.3107	0.339873	-0.065719	9	1.1342	0.133034	1	0.155108
600072	2011	0.0764618	2.1607	5.80236	2.03567	14	1	-0.0564908	0.0637182	0.515183	1.20039	21.5962	0.016743	0.4	0.373522	0.625349	9	3.4612	0.924164	0	0.131839
600606	2011	-0.145573	1.76216	5.76089	1.45833	19	1	-0.0551972	-0.121311	0.581607	0.978978	22.4503	0.036344	0.3896	0.624422	1.24393	9	1.02731	1.72538	1	0.148153
600741	2011	-0.0903356	1.7118	5.71479	1.38494	15	1	-0.0551972	-0.0752796	0.590001	0.950998	24.4653	0.126725	0.601	0.452846	-0.046705	9	1.01134	2.25975	1	0.149562
600732	2011	0.117201	1.90383	5.69809	1.72465	15	0	-0.0564908	0.0976678	0.557995	1.05768	20.9483	0.020085	0.557	0.515808	0.668767	6	1.4465	7.96517	0	0.000345
600730	2011	-0.108637	1.95374	5.62851	1.81875	15	1	-0.0551972	-0.0905308	0.549676	1.08541	21.1334	-0.008376	0.2437	0.46639	-0.661606	9	1.5797	3.81198	1	0.102565
600073	2011	-0.128557	1.73153	5.63295	1.4981	14	1	-0.0551972	-0.107131	0.586712	0.961961	22.1701	0.034997	0.3627	0.537981	6.26626	9	1.37925	0.716596	0.615385	0.145195
600320	2011	-0.0650718	1.56396	5.60506	1.22457	11	1	-0.0551972	-0.0542265	0.614641	0.868865	24.5088	0.000673	0.2871	0.648132	-0.028777	11	1.05268	0.290741	0	0.115752
600708	2011	-0.123474	1.53558	5.64136	1.12245	15	1	-0.0551972	-0.102895	0.61937	0.853099	22.0776	0.037983	0.3581	0.615356	-0.006939	9	1.1811	0.904584	1	0.150394
600820	2011	-0.0248495	1.59781	5.55657	1.33	18	1	-0.0564908	-0.0207079	0.608998	0.887674	23.8408	0.022873	0.3685	0.783977	1.09906	11	1.03952	0.517977	0	0.000632
600696	2011	0.0596689	2.28665	5.41587	2.24659	18	1	-0.0564908	0.0497241	0.494192	1.27036	20.6508	0.018321	0.1175	0.430491	3.60697	5	2.60922	8.44575	0	0.097336
601607	2011	-0.103956	1.56548	5.59351	1.24273	18	0	-0.0551972	-0.0866298	0.614386	0.869713	24.5875	0.051314	0.2842	0.454948	-0.028437	9	1.03184	0.287114	0.326531	0.135894
600081	2011	-0.0560363	1.91748	5.83334	1.67413	14	1	-0.0556516	-0.0466969	0.55572	1.06527	21.4368	0.08506	0.65	0.582868	0.092818	9	1.59669	1.00786	0	0.00046
600629	2011	0.0562759	1.87761	5.6935	1.68978	19	1	-0.0564908	0.0468966	0.562365	1.04312	20.89	0.027392	0.7187	0.324224	1.97957	7	1.81517	2.31555	1	0.141044
600692	2011	-0.054358	1.71438	5.59269	1.49615	18	0	-0.0564908	-0.0452983	0.589569	0.952435	21.0114	0.009622	0.3251	0.604716	0.016031	6	1.7209	5.71256	0	0.000345
600824	2011	-0.16599	1.47761	5.59018	1.06192	18	1	-0.0551972	-0.138325	0.629031	0.820897	21.5621	0.059008	0.3904	0.373717	-0.111639	9	1.96192	1.34605	0.8	0.134118
2116	2011	-0.0334664	1.62955	5.60159	1.35264	4	1	-0.0564908	-0.0278886	0.672189	0.600788	21.5892	0.043261	0.5432	0.753396	-0.288265	12	1.53176	0.11826	0	0.156052
600848	2011	0.063973	1.84809	5.77751	1.60399	18	1	-0.0564908	0.0533109	0.567285	1.02672	21.1393	0.004628	0.2639	0.884506	0.067889	12	2.41187	0.549547	0.271605	0.142253
600613	2011	-0.131651	2.0461	5.94882	1.81222	19	0	-0.0551972	-0.109709	0.534284	1.13672	20.0842	0.078832	0.3973	0.129889	0.344138	9	4.29916	7.03758	0	0.00046
600833	2011	-0.0633308	1.98911	5.81669	1.79541	19	0	-0.0551972	-0.0527756	0.543782	1.10506	20.4929	0.046271	0.2339	0.459321	0.114509	9	2.50703	3.08666	1	0.146046
600097	2011	-0.212955	1.79183	5.71436	1.54692	14	1	-0.0551972	-0.177462	0.576662	0.99546	21.011	0.049309	0.4302	0.487329	-0.376274	9	1.5832	1.60985	1	0.136251
600630	2011	-0.141486	1.56245	5.54079	1.27767	19	1	-0.0551972	-0.117905	0.614891	0.868031	21.6627	0.018093	0.3008	0.428061	0.196207	9	1.24171	0.521122	0	0.13641
600676	2011	-0.104714	1.62767	5.5142	1.4033	18	1	-0.0551972	-0.0872618	0.604021	0.904263	22.3864	0.048963	0.491785	0.495686	-0.023405	9	1.09457	0.41789	0	0.161768
600675	2011	-0.036491	1.72887	5.76187	1.39897	18	1	-0.0564908	-0.0304091	0.587154	0.960486	23.8964	0.035449	0.3617	0.75361	0.409457	9	0.974528	0.32579	1	0.146198
600104	2011	-0.0723592	1.77264	5.715	1.49718	14	1	-0.0551972	-0.0602993	0.57986	0.984801	26.4129	0.109812	0.743	0.582227	0.582311	11	1.05948	1.9547	0	0.137076
2022	2011	0.0298326	1.64194	5.7142	1.26952	7	0	-0.0564908	0.0248605	0.724791	0	20.907	0.196442	0.0957	0.146361	-0.072697	8	3.97259	1.73988	0	0.115713
600115	2011	0.0262936	1.6612	5.71596	1.30854	14	0	-0.0564908	0.0219113	0.598433	0.922888	25.4437	0.043688	0.4284	0.802652	-0.151732	8	1.04356	0.611056	0.326531	0.137076
600315	2011	-0.169828	1.48062	4.85167	1.39324	10	1	-0.0551972	-0.141524	0.628531	0.822564	21.6581	0.14332	0.2838	0.300403	-0.248531	6	5.91816	0.408168	0	0.143022
600663	2011	-0.119918	1.53908	5.52521	1.2487	19	1	-0.0551972	-0.0999319	0.618787	0.855044	24.0443	0.035538	0.5764	0.547811	0.596568	9	1.19805	0.320817	0	0.141263
600662	2011	-0.0972304	1.61092	5.45947	1.40689	19	1	-0.0551972	-0.0810253	0.606814	0.894955	22.4975	0.039303	0.3191	0.475499	0.034056	7	1.13079	0.586707	0	0.153415
600826	2011	-0.133353	1.9244	5.7984	1.70406	18	1	-0.0551972	-0.111127	0.554567	1.06911	21.5137	0.023482	0.5217	0.264479	0.024185	7	2.07724	2.87969	0	0.000402
600119	2011	-0.0423054	1.86561	5.77422	1.63397	14	0	-0.0564908	-0.0352545	0.564365	1.03645	21.0708	0.024706	0.3861	0.371695	0.292983	9	1.50962	1.49663	1	0.109048
600661	2011	-0.065324	1.83315	5.89666	1.47284	19	1	-0.0551972	-0.0544367	0.569776	1.01841	20.7427	0.011556	0.38445	0.49901	-0.060565	9	1.56533	3.00146	1	0.114118
600635	2011	-0.088713	1.43498	5.53069	1.03582	20	1	-0.0551972	-0.0739275	0.636136	0.797212	23.0177	0.065201	0.1999	0.546139	0.200568	9	1.30733	0.275573	0	0.147072
600150	2011	-0.049768	1.7346	5.65657	1.4878	13	1	-0.0564908	-0.0414734	0.586201	0.963665	24.6303	0.046842	0.6106	0.608324	0.214088	15	1.1602	0.181057	0.278922	0.145054
600655	2011	-0.104559	1.5359	5.49017	1.26645	19	1	-0.0551972	-0.0871327	0.619317	0.853278	23.2295	0.073907	0.1726	0.564361	-0.259525	8	1.54689	1.00732	0	0.107464
2028	2011	-0.043162	1.74505	5.70004	1.47777	7	0	-0.0564908	-0.0359683	0.664132	0	22.0561	0.044648	0.1812	0.25553	0.660779	7	1.52534	0.919389	0	0.120451
600151	2011	-0.0081425	1.80655	5.79974	1.51902	13	1	-0.0564908	-0.0067854	0.574209	1.00364	23.0248	-0.010924	0.416	0.644179	-0.595545	9	1.3343	1.22646	0	0.147072
600278	2011	-0.0472627	1.63492	5.68634	1.28554	11	1	-0.0564908	-0.0393856	0.602813	0.908291	22.3811	0.046304	0.7243	0.496067	-0.038607	9	1.03152	1.65226	1	0.12464
600653	2011	-0.0077805	1.46473	5.48851	1.14044	21	0	-0.0564908	-0.0064838	0.631179	0.813737	22.6094	0.024147	0.113	0.666413	0.21118	10	1.32061	0.594011	0	0.149369
2158	2011	0.0504064	1.8527	5.71591	1.64044	4	0	-0.0564908	0.0420053	0.741888	0	20.7092	0.145088	0.3681	0.228147	-0.28181	9	2.7959	2.58937	0	0.132658
600651	2011	-0.107177	1.77845	5.65864	1.55585	20	1	-0.0551972	-0.0893139	0.578892	0.988027	21.4508	0.088093	0.1166	0.383115	0.13771	9	2.35587	1.16719	1	0.135486
600170	2011	-0.0628813	1.77984	5.71403	1.54219	13	1	-0.0551972	-0.0524011	0.578659	0.988803	24.9466	0.021718	0.7288	0.83297	0.10709	9	0.994889	1.71354	0	0.00046
600650	2011	-0.145118	1.53277	5.46408	1.28215	19	1	-0.0551972	-0.120931	0.619838	0.851539	21.8391	0.096524	0.3854	0.231591	0.04599	11	1.55307	1.03978	0.583333	0.157881
600838	2011	-0.184682	1.79101	5.72543	1.54083	18	0	-0.0551972	-0.153901	0.576798	0.995005	20.7301	0.105864	0.1959	0.308951	0.1705	9	2.41514	8.44575	0	0.150616
600822	2011	-0.0670141	1.83598	5.65834	1.64532	18	1	-0.0551972	-0.0558451	0.569303	1.01999	22.9236	0.013231	0.481	0.800112	0.066677	9	1.06361	1.25003	0.75	0.156368
600171	2011	-0.0524767	1.73839	5.78985	1.38902	13	1	-0.0564908	-0.0437305	0.585568	0.965772	21.4163	0.018407	0.2781	0.135558	0.179128	7	1.66529	2.15083	1	0.108461
600679	2011	-0.145461	1.95428	5.75772	1.77066	18	1	-0.0551972	-0.121218	0.549586	1.08571	20.8792	-0.002544	0.3313	0.402428	-0.274189	9	1.68285	3.40522	0	0.086552
600649	2011	-0.0569453	1.43472	5.52864	1.03808	19	1	-0.0551972	-0.0474544	0.636181	0.797065	24.0366	0.041415	0.5561	0.510409	0.038535	11	1.01393	0.182939	0	0.13773
600272	2011	-0.118865	1.94274	5.63959	1.80056	10	1	-0.0551972	-0.0990544	0.55151	1.0793	20.6998	0.040077	0.1375	0.647284	0.090088	9	2.45926	2.03651	1	0.108563
600637	2011	-0.215615	2.006	5.49548	1.91624	19	0	-0.0551972	-0.179679	0.540966	1.11444	21.8599	0.114128	0.4192	0.143851	-0.661606	9	3.8786	0.86093	1	0.12464
600648	2011	-0.05241	1.88212	5.7707	1.65646	19	1	-0.0564908	-0.043675	0.561613	1.04562	23.9015	0.018451	0.6254	0.78143	0.303541	9	1.05477	0.515397	0	0.14968
600748	2011	-0.053233	1.53148	5.56468	1.20073	15	1	-0.0564908	-0.0443608	0.620054	0.850821	23.6258	0.024516	0.6365	0.645119	-7e-06	7	0.949542	0.213033	0	0.135355
600639	2011	0.170559	1.5372	5.42682	1.31186	19	1	-0.0564908	0.142133	0.6191	0.854001	22.8976	0.057105	0.4382	0.492343	1.78147	9	1.11919	0.818842	0	0.145081
600210	2011	-0.129464	1.43502	5.61822	0.942811	12	1	-0.0551972	-0.107887	0.63613	0.797232	23.0388	0.05675	0.2299	0.585088	-0.128694	9	1.15381	0.0827199	1	0.127837
600641	2011	0.0104268	1.9567	5.77568	1.7669	19	1	-0.0564908	0.008689	0.549183	1.08706	22.6352	0.017038	0.5054	0.615014	0.024582	9	1.15594	1.31688	0	0.147219
600196	2011	-0.041512	1.41639	5.4926	1.03654	13	1	-0.0564908	-0.0345934	0.639234	0.786886	23.8274	0.062126	0.4805	0.489887	0.211127	8	1.21894	0.157265	0	0.143022
600642	2011	-0.0991913	1.37617	5.42762	1.02662	19	1	-0.0551972	-0.0826594	0.645938	0.764541	24.2858	0.055091	0.4901	0.303164	0.060788	11	0.918867	0.664544	0.243767	0.165331
600193	2011	-0.0533249	2.16883	6.04044	1.9515	12	0	-0.0564908	-0.0444374	0.513828	1.20491	20.5757	-0.039917	0.147	0.509186	1.80386	7	3.32322	8.44575	0	0.108944
600615	2011	-0.0670512	2.1355	5.49802	2.06809	19	1	-0.0551972	-0.055876	0.519383	1.18639	20.1564	-0.026595	0.2113	0.134001	0.077046	9	2.32705	8.44575	0	0.123414
600620	2011	-0.215615	1.69863	5.74741	1.36234	19	0	-0.0551972	-0.179679	0.592194	0.943686	20.6815	0.011682	0.2508	0.309755	0.432186	11	1.8323	3.05089	0	0.127506
600602	2011	-0.188039	1.75371	5.7654	1.44421	22	1	-0.0551972	-0.156699	0.583015	0.974284	21.7453	0.053512	0.3007	0.12745	4.23273	9	1.78666	1.70574	1	0.111366
600616	2011	0.0244712	1.55958	5.60568	1.21529	19	1	-0.0564908	0.0203927	0.61537	0.866433	21.1094	0.095819	0.3377	0.195758	0.827342	9	2.98952	1.90736	0	0.153903
600843	2011	-0.118201	1.83355	5.76402	1.58152	18	1	-0.0551972	-0.0985005	0.569709	1.01864	21.1485	0.086049	0.2348	0.474221	-0.16835	9	1.79896	0.978295	0	0.145926
600611	2011	-0.0292798	1.56685	5.65333	1.17915	19	1	-0.0564908	-0.0243998	0.614158	0.870475	23.0012	0.048534	0.2076	0.440337	-0.059234	7	1.15563	0.646174	0	0.145195
600601	2011	-0.129174	1.35256	5.50665	0.872882	26	1	-0.0551972	-0.107645	0.649873	0.751422	22.5603	0.024256	0.1165	0.325559	0.204344	9	1.26604	0.25134	1	0.000517
600618	2011	0.0276911	2.20458	5.97862	2.03374	19	1	-0.0564908	0.0230759	0.50787	1.22477	22.5163	0.037681	0.5029	0.542586	-0.065914	9	1.80718	0.318839	1	0.16726
600818	2011	-0.0292409	1.71252	5.58624	1.49523	18	1	-0.0564908	-0.0243674	0.58988	0.9514	20.4012	0.032295	0.4081	0.474936	-0.260917	5	3.56549	4.89078	0	0.119931
600597	2011	0.007289	1.54136	5.40853	1.32946	9	1	-0.0564908	0.0060741	0.618407	0.856311	22.7212	0.03671	0.35027	0.615566	0.003412	7	1.88281	0.177367	0.615385	0.156171
600619	2011	-0.0464496	1.98536	5.70123	1.8364	19	0	-0.0564908	-0.038708	0.544406	1.10298	22.6857	0.034444	0.3049	0.653695	0.017522	9	1.10022	0.253576	0.261516	0.156368
600622	2011	-0.0148992	1.86059	5.77804	1.61709	19	1	-0.0564908	-0.012416	0.565202	1.03366	22.52	0.044709	0.1213	0.617471	3.2822	9	1.1113	1.23579	0	0.127784
2162	2011	-0.0738467	2.06839	5.8605	1.88871	4	0	-0.0551972	-0.0615389	0.638633	0	21.3687	-0.095244	0.4817	0.635235	-0.059583	9	1.88698	1.64909	0	0.100585
601872	2011	-0.130078	1.26751	5.49157	0.659584	5	1	-0.0551972	-0.108398	0.664049	0.704169	23.5262	0.009938	0.5117	0.426177	0.024492	10	1.02781	0.829684	0.275	0.134502
2178	2011	0.0360697	1.95418	5.80152	1.75352	4	0	-0.0564908	0.0300581	0.729974	0	20.4388	-0.006233	0.2632	0.541881	0.754007	7	2.0376	2.65616	0	0.116568
600503	2011	0.075687	2.07373	5.5491	1.98653	9	0	-0.0564908	0.0630725	0.529678	1.15207	22.4543	0.110367	0.4408	0.574577	5.93962	7	1.9719	2.2614	0	0.141543
600850	2011	-0.0591695	1.96106	5.72141	1.79665	18	1	-0.0551972	-0.0493079	0.548456	1.08948	20.6779	0.03977	0.4462	0.630017	0.466728	9	4.31318	0.741972	0	0.138339
2195	2011	-0.0291585	1.98281	5.94976	1.70787	4	0	-0.0564908	-0.0242988	0.675769	1.22495	20.0842	0.155876	0.1794	0.096101	0.008715	9	3.78348	3.09115	0	0.001092
601866	2011	-0.0343101	1.53084	5.50219	1.24948	4	1	-0.0564908	-0.0285918	0.62016	0.850467	24.6235	-0.054652	0.4589	0.455589	-0.012546	15	1.01986	0.438777	0.327138	0.133364
600835	2011	-0.0382932	1.84218	5.78974	1.57836	18	1	-0.0564908	-0.031911	0.56827	1.02343	23.6086	0.065788	0.4728	0.563044	-0.244678	11	0.990954	0.153289	0	0.135742
2252	2011	0.0290113	1.8628	5.73249	1.64707	3	0	-0.0564908	0.0241761	0.724108	0	20.7328	0.197567	0.375	0.081481	0.196019	9	6.53169	2.17984	0	0.128013
600612	2011	-0.0041828	1.69926	5.23765	1.59965	19	1	-0.0564908	-0.0034856	0.592089	0.944036	22.7079	0.093817	0.4209	0.655889	-0.227125	6	1.67568	0.270157	0.8	0.00023
600844	2011	-0.0785276	1.94456	5.43226	1.85569	18	0	-0.0551972	-0.0654396	0.551206	1.08031	22.099	-0.097574	0.1885	0.526372	5.52694	9	2.52503	4.48582	0	0.131547
601727	2011	-0.104764	1.44995	5.44302	1.154	3	1	-0.0551972	-0.0873031	0.633642	0.805525	25.3934	0.042106	0.5779	0.647137	-0.083272	9	1.19972	0.110556	0.33652	0.135217
600845	2011	0.0836905	1.75481	5.74533	1.4602	18	1	-0.0564908	0.069742	0.582831	0.974896	21.7625	0.087661	0.555	0.535865	0.232641	9	1.95573	0.201935	0	0.146881
600009	2011	0.0962008	1.45838	5.35951	1.22704	13	1	-0.0564908	0.0801674	0.632237	0.810209	23.6635	0.085369	0.5325	0.181252	0.012642	9	1.2428	0.284917	0	0.129845
2269	2011	-0.161698	1.73131	5.33171	1.619	3	0	-0.0551972	-0.134748	0.565629	0	22.9073	0.135774	0.7498	0.535497	0.051456	7	3.47385	0.720245	0	0.127406
600623	2011	-0.0591789	1.96642	5.85458	1.7468	19	1	-0.0551972	-0.0493158	0.547563	1.09246	22.9121	0.011251	0.6566	0.671339	-0.20692	7	1.48189	0.172999	1	0.131872
600819	2011	-0.0484946	2.03002	5.49164	1.94603	18	1	-0.0564908	-0.0404122	0.536963	1.12779	22.6037	0.013205	0.2802	0.631423	-0.088727	9	1.50578	0.618949	1	0.141263
600018	2011	-0.10262	1.29923	5.29256	1.00186	5	1	-0.0551972	-0.0855163	0.658762	0.721795	25.1452	0.069576	0.408	0.383315	0.008712	9	1.08412	0.126986	1	0.131798
2278	2011	-0.156654	1.7973	5.79767	1.49615	2	0	-0.0551972	-0.130545	0.56982	0.32388	21.1229	0.053756	0.1852	0.209022	0.453471	8	1.35862	1.58947	0	0.106819
2324	2011	0.101682	1.72208	5.65475	1.46749	2	0	-0.0564908	0.0847347	0.784497	0.194967	21.0017	0.066645	0.5143	0.143507	0.148961	9	1.47378	1.25206	0	0.111136
600019	2011	-0.0514129	1.25681	5.36852	0.830178	11	1	-0.0564908	-0.0428441	0.665831	0.69823	26.1661	0.033474	0.7487	0.509	-0.01142	9	0.876518	0.652741	0.278481	0.000632
600500	2011	0.0524942	1.57746	5.70993	1.12909	12	1	-0.0564908	0.0437451	0.61239	0.876365	23.9642	0.04122	0.5517	0.654551	-0.06335	9	1.01399	1.31246	0.20394	0.133639
2328	2011	-0.141401	1.57223	5.4961	1.32805	2	0	-0.0551972	-0.117834	0.582496	0.0126823	21.7169	0.022359	0.3243	0.109568	-0.156329	9	1.08202	0.74908	0	0.122292
2346	2011	0.122865	1.77123	5.50317	1.61724	1	0	-0.0564908	0.102388	0.802101	0.566179	20.8009	0.056065	0.7044	0.107667	1.15973	9	1.15729	2.56269	0	0.00046
600021	2011	0.0135228	1.9693	5.51314	1.86465	8	1	-0.0564908	0.011269	0.547084	1.09405	24.1765	0.021026	0.4284	0.718093	-0.094617	13	1.03835	0.577838	0.177419	0.146107
600624	2011	-0.0581544	1.70397	5.76605	1.34351	19	1	-0.0551972	-0.048462	0.591306	0.946648	21.1446	0.019107	0.22	0.581695	-0.050185	8	1.82504	2.44895	0	0.142388
600851	2011	-0.207859	2.17998	5.92645	2.0217	18	0	-0.0551972	-0.173216	0.511969	1.2111	22.1011	0.011082	0.0957	0.30529	-0.23579	9	1.80593	1	0	0.139315
600895	2011	-0.0103252	1.76193	5.62699	1.55051	15	1	-0.0564908	-0.0086043	0.581645	0.978849	23.6037	0.026379	0.5358	0.628413	2.261	7	1.21846	0.885833	0	0.144612
600050	2011	0.0061297	1.43506	5.32193	1.21038	9	0	-0.0564908	0.0051081	0.636123	0.797255	26.4129	0.009134	0.6105	0.545038	-0.022049	8	0.833739	0.17325	0	0.126054
600827	2011	-0.0527815	1.45107	5.28482	1.26324	18	1	-0.0564908	-0.0439845	0.633455	0.806151	24.3312	0.052767	0.435	0.630425	-0.373567	13	1.11684	0.850877	0.75	0.156171
600754	2011	-0.162898	1.49908	5.46669	1.22209	15	1	-0.0551972	-0.135748	0.625454	0.83282	22.3298	0.065049	0.5032	0.191495	-0.065605	12	1.97873	0.722721	0.583333	0.142806
600825	2011	-0.151989	1.89193	5.88014	1.59603	18	0	-0.0551972	-0.126657	0.559979	1.05107	22.4028	0.034557	0.3058	0.535834	0.353933	9	1.6542	1.7129	0	0.134968
600619	2012	-0.0640229	1.92189	5.94421	1.63589	20	1	-0.0558569	-0.0533524	0.554986	1.06771	22.7423	0.027556	0.3725	0.592813	0.490287	9	1.03235	0.188698	0.269795	0.155741
600626	2012	0.0049568	1.63268	5.83078	1.13787	20	1	-0.0564234	0.0041307	0.603186	0.907045	22.0109	0.048575	0.3107	0.395634	-0.158918	9	1.06779	0.16377	1	0.135496
600748	2012	-0.0501156	1.90638	5.86433	1.65905	16	1	-0.0564234	-0.041763	0.557569	1.0591	23.6947	0.039621	0.6365	0.631435	0.027759	7	1.10598	0.24658	0	0.148721
600637	2012	-0.215615	1.9411	5.72301	1.78161	20	1	-0.0558569	-0.179679	0.551783	1.07839	22.0798	0.128201	0.4192	0.191046	0.098674	9	3.80801	0.532164	1	0.138023
600754	2012	-0.153763	1.2557	5.12671	1.05899	16	1	-0.0558569	-0.128136	0.666017	0.697612	22.4119	0.068671	0.5032	0.20822	-0.097312	9	1.63616	0.187585	1	0.141291
600835	2012	-0.0389505	1.65812	5.89931	1.07983	19	1	-0.0564234	-0.0324588	0.598947	0.921178	23.9715	0.051074	0.4728	0.723023	-0.314625	9	1.03102	0.180019	0	0.161248
600635	2012	-0.0980469	1.51457	5.66263	1.09488	21	1	-0.0558569	-0.0817058	0.622872	0.841428	23.092	0.036371	0.1999	0.570945	0.023178	9	1.20833	0.456372	0	0.154497
600606	2012	-0.123392	2.17561	6.08803	1.95549	20	1	-0.0558569	-0.102827	0.512698	1.20867	22.5094	0.017677	0.3896	0.63115	1.5334	9	1.17064	2.39059	1	0.154779
600072	2012	0.0996194	1.88336	5.74996	1.68808	15	1	-0.0564234	0.0830161	0.561407	1.04631	21.605	-0.040321	0.4	0.427781	0.766058	9	3.18151	2.55672	0	0.141959
600050	2012	0.0163135	1.27697	5.35487	0.938465	10	0	-0.0564234	0.0135946	0.662472	0.709425	26.4129	0.013553	0.6218	0.590564	0.004266	8	0.833739	0.151554	0	0.135956
600655	2012	-0.0998929	1.5318	5.65624	1.14332	20	1	-0.0558569	-0.0832441	0.62	0.850998	23.1351	0.089563	0.1726	0.430316	0.32063	8	1.35555	1.14042	1	0.126223
600741	2012	-0.0820233	1.473	5.38841	1.25285	16	1	-0.0558569	-0.0683528	0.629801	0.818331	24.5995	0.114969	0.601	0.448461	-0.025501	9	1.04714	1.37582	1	0.15641
2116	2012	-0.0307585	1.80167	5.66134	1.60955	5	1	-0.0564234	-0.0256321	0.67444	0.556674	21.7904	0.046123	0.5432	0.797589	0.049812	12	1.77964	0.103318	0	0.153967
600827	2012	-0.0316365	1.55432	5.67844	1.16404	19	1	-0.0564234	-0.0263638	0.616247	0.86351	24.3865	0.039398	0.435	0.611784	0.094523	13	0.986966	0.930784	0.75	0.168954
600618	2012	0.0275224	1.93515	5.97462	1.6306	20	1	-0.0564234	0.0229353	0.552775	1.07508	22.5702	0.017534	0.5029	0.541225	0.702552	9	1.68974	0.261559	1	0.164235
600732	2012	0.0676465	2.10955	5.76975	1.98901	16	0	-0.0564234	0.0563721	0.523709	1.17197	20.9925	0.00371	0.2823	0.555968	0.700083	6	1.87834	8.44575	0	0.000318
600624	2012	-0.0527284	1.79144	5.74812	1.5462	20	1	-0.0564234	-0.0439403	0.576727	0.995242	20.9976	0.025624	0.22	0.51663	0.122546	8	1.93592	1.27513	0	0.149762
600822	2012	-0.0868989	1.77181	5.81995	1.45986	19	1	-0.0558569	-0.0724157	0.579999	0.984338	23.1991	-0.047355	0.481	0.884506	0.050393	9	1.07834	1.33236	0.75	0.155741
600730	2012	-0.0281362	1.87071	5.95433	1.52322	16	1	-0.0564234	-0.0234468	0.563514	1.03929	21.3822	0.012487	0.2437	0.571411	2.6184	9	1.42893	4.84706	1	0.112374
600150	2012	-0.0269438	1.83507	5.63837	1.6676	14	1	-0.0564234	-0.0224531	0.569455	1.01948	24.5381	0.00041	0.6106	0.566077	-0.049471	15	1.27204	0.297658	0.250681	0.141877
600021	2012	-0.0003393	1.32743	5.28923	1.07902	9	1	-0.0564234	-0.0002827	0.654062	0.73746	24.1754	0.036461	0.4284	0.681711	0.155605	13	0.996226	0.341246	0.615385	0.148551
2158	2012	0.0336461	2.09973	6.0053	1.88436	5	0	-0.0564234	0.0280384	0.72796	0	20.7224	0.106645	0.3681	0.225823	-0.097041	9	2.8887	1.92711	0	0.142338
2346	2012	0.131727	1.90511	5.74638	1.72129	2	0	-0.0564234	0.109772	0.809465	0.157976	20.8454	0.018515	0.7044	0.144601	0.037141	9	1.14034	3.83796	0	0.000424
600073	2012	-0.111733	1.8674	5.73802	1.67152	15	1	-0.0558569	-0.0931108	0.564066	1.03745	22.3828	0.024603	0.3627	0.606852	0.416788	9	1.49057	1	0.583333	0.152299
600320	2012	-0.0583713	1.39987	5.65156	0.799083	12	1	-0.0558569	-0.0486427	0.641988	0.777705	24.5687	-0.023494	0.2883	0.691805	-0.007423	11	0.968042	0.281381	0	0.139885
2486	2012	-0.0889687	1.55975	5.58879	1.26596	2	1	-0.0558569	-0.0741406	0.626067	0	20.8258	0.0345	0.2256	0.137611	-0.230088	11	1.31571	1.42314	0	0.154779
600639	2012	0.170559	1.59213	5.63174	1.28832	20	1	-0.0564234	0.142133	0.609945	0.884518	22.9606	0.039523	0.4382	0.491478	0.381355	9	1.28884	1.2264	0	0.137169
600708	2012	-0.116874	1.53233	5.76941	0.976403	16	1	-0.0558569	-0.0973953	0.619911	0.851296	22.0743	0.044328	0.3581	0.587183	0.07414	9	1.11803	1	1	0.150531
600844	2012	-0.0987679	2.00624	5.91826	1.78746	19	0	-0.0558569	-0.0823066	0.540927	1.11458	22.0434	-0.01152	0.1885	0.506513	0.067669	9	2.49638	2.89789	0	0.140088
2454	2012	-0.0182929	1.68138	5.76181	1.33827	2	0	-0.0564234	-0.0152441	0.684798	0.0058669	21.7294	0.057852	0.6119	0.271041	0.054799	9	1.08553	1	0	0.152097
2328	2012	-0.134244	1.71339	5.74354	1.41497	3	0	-0.0558569	-0.11187	0.588443	0.139748	21.8197	0.014703	0.36	0.150413	0.04422	9	1.00844	1.02915	0	0.123818
600601	2012	-0.119914	1.3908	5.60625	0.865473	27	1	-0.0558569	-0.0999284	0.643501	0.772664	22.599	0.012337	0.1165	0.342171	-0.041658	9	1.13932	0.318491	0	0.000476
600696	2012	0.0496141	2.16207	5.97423	1.98825	19	1	-0.0564234	0.0413451	0.514956	1.20115	20.6575	0.034272	0.1175	0.400051	6.52137	5	2.9351	8.44575	0	0.112371
600151	2012	-0.0213332	1.78178	5.75989	1.52609	14	1	-0.0564234	-0.0177776	0.578336	0.98988	23.1343	-0.111378	0.3186	0.620755	1.54153	9	1.17085	0.607956	0	0.154497
600019	2012	-0.0397789	1.14572	4.84293	0.856075	12	1	-0.0564234	-0.0331491	0.703831	0.571562	26.0909	0.048671	0.7498	0.452588	-0.053138	9	0.843183	0.818469	0.283951	0.130789
600825	2012	-0.0896504	1.86372	5.8949	1.56738	19	1	-0.0558569	-0.0747087	0.564679	1.0354	22.5135	0.018379	0.3058	0.573363	0.404755	9	1.42275	0.909918	0	0.134137
600649	2012	-0.0900199	1.35924	5.55907	0.870368	20	1	-0.0558569	-0.0750166	0.64876	0.755134	24.1113	0.046601	0.5561	0.50703	-0.552375	11	1.059	0.139856	1	0.14748
601607	2012	-0.0628138	1.62186	5.65998	1.31733	19	1	-0.0558569	-0.0523449	0.60499	0.901035	24.6564	0.048182	0.2789	0.45758	-0.033966	9	1.01694	0.942485	0.333333	0.148014
600500	2012	0.0163005	1.60544	5.72539	1.21647	13	1	-0.0564234	0.0135838	0.607727	0.891911	24.1306	0.023975	0.5517	0.663614	0.105924	9	0.938886	1.2026	0.201313	0.128109
2324	2012	0.0713222	1.71119	5.82564	1.33213	3	0	-0.0564234	0.0594351	0.759269	0.151715	21.154	0.103105	0.5143	0.176204	0.381517	9	1.75309	1.41517	0	0.119807
600653	2012	-0.0847874	1.66221	5.53503	1.47672	22	0	-0.0558569	-0.0706562	0.598265	0.92345	22.5072	0.011928	0.113	0.620505	0.422485	11	1.36559	1.66905	0	0.119538
600081	2012	-0.0823	1.80109	5.86085	1.47917	15	1	-0.0558569	-0.0685834	0.575118	1.00061	21.3392	0.081701	0.65	0.508824	0.030899	9	1.60966	0.707785	0	0.000476
600819	2012	-0.0582408	1.77612	5.81808	1.47507	19	1	-0.0558569	-0.048534	0.57928	0.986734	22.5903	0.005999	0.2843	0.608238	-0.127537	9	1.16466	0.694946	1	0.143281
600629	2012	-0.0754549	2.03937	5.91108	1.84139	20	1	-0.0558569	-0.0628791	0.535406	1.13298	21.2318	0.01698	0.7187	0.343632	2.0717	7	1.74717	2.95438	1	0.163143
600692	2012	-0.0550053	1.8935	5.78995	1.68474	19	0	-0.0564234	-0.0458377	0.559716	1.05194	21.0312	0.018712	0.3251	0.626819	0.164038	6	1.84276	5.6083	0	0.090513
2278	2012	-0.14548	1.99009	5.8445	1.80023	3	0	-0.0558569	-0.121233	0.579106	0.344083	21.1649	0.033589	0.1852	0.24166	0.04766	8	1.59141	1.35237	0	0.108382
600641	2012	0.0858825	1.74826	5.91317	1.30502	20	1	-0.0564234	0.0715688	0.583923	0.971257	22.6908	0.015385	0.5054	0.627349	6.52137	9	1.10746	1.57319	0	0.168954
600623	2012	-0.0360783	1.74672	5.78957	1.43843	20	1	-0.0564234	-0.0300652	0.584179	0.970402	23.0977	0.031007	0.6566	0.641528	0.022558	7	1.22693	0.226774	1	0.119399
600597	2012	-0.0252268	1.46693	5.3495	1.2636	10	1	-0.0564234	-0.0210223	0.630812	0.814961	22.9575	0.035858	0.3	0.526232	0.128916	7	1.6937	0.313529	0.583333	0.168954
600824	2012	-0.166486	1.47348	5.64142	1.02931	19	1	-0.0558569	-0.138738	0.629719	0.818602	21.5823	0.06443	0.3904	0.340345	-0.246912	9	1.71999	0.97166	1	0.152142
2527	2012	-0.0268398	1.83112	5.74661	1.61387	2	0	-0.0564234	-0.0223665	0.677696	0	21.2104	0.086879	0.2077	0.126062	-0.003819	9	1.28587	1.13904	0	0.133371
601616	2012	-0.0473657	1.88488	5.97875	1.52937	1	0	-0.0564234	-0.0394714	0.561153	1.04716	21.903	0.01494	0.279	0.191662	0.457242	11	1.1871	1.08091	0	0.161387
600642	2012	-0.0970355	1.14572	5.14771	0.789289	20	1	-0.0558569	-0.0808629	0.691778	0.61174	24.3507	0.058459	0.4912	0.321597	0.126159	11	0.877251	0.356927	0.249322	0.140951
600818	2012	-0.0150657	1.74002	5.53304	1.5813	19	1	-0.0564234	-0.0125548	0.585296	0.966678	20.4223	0.022007	0.4092	0.450943	-0.325432	5	4.34236	5.19608	1	0.124596
600848	2012	0.070194	1.74642	5.8618	1.36475	19	1	-0.0564234	0.058495	0.58423	0.970233	21.2454	0.006271	0.2686	0.884506	0.182767	12	2.19362	0.633731	0.280916	0.145245
600820	2012	-0.0239129	1.5376	5.65919	1.15194	19	1	-0.0564234	-0.0199274	0.619034	0.85422	24.6224	0.023994	0.5261	0.774155	1.40365	11	1.00767	0.661646	0	0.124865
2451	2012	0.0534917	1.75665	5.49655	1.61247	2	0	-0.0564234	0.0445764	0.744452	1.46637	20.7773	0.006768	0.6639	0.397395	0.378621	7	1.20823	2.46408	0	0.104812
600278	2012	-0.0445362	1.91698	5.75066	1.73722	12	1	-0.0564234	-0.0371135	0.555803	1.06499	22.3787	0.036418	0.7243	0.45967	0.012023	9	1.05272	1.67132	1	0.132398
600895	2012	0.0075192	1.6199	5.7169	1.26003	16	1	-0.0564234	0.006266	0.605317	0.899942	23.6269	0.021232	0.5358	0.62639	2.35982	7	1.2224	0.489615	0	0.153264
600119	2012	-0.109426	1.8812	5.95835	1.545	15	0	-0.0558569	-0.0911885	0.561767	1.04511	21.2237	0.029035	0.3861	0.431116	1.02854	9	1.42259	1.80356	1	0.120557
600193	2012	-0.0866294	2.24015	6.05182	2.06832	13	0	-0.0558569	-0.0721912	0.501941	1.24453	20.8063	0.100876	0.147	0.507433	0.734455	7	4.1423	8.44575	0	0.119013
600622	2012	-0.0172481	1.7224	5.87276	1.29917	20	1	-0.0564234	-0.0143734	0.588233	0.956888	22.6927	0.042507	0.1213	0.64315	1.7037	9	1.14121	0.852515	0	0.119069
600850	2012	-0.0628289	1.7586	5.41699	1.63649	19	1	-0.0558569	-0.0523574	0.582199	0.977002	21.8476	0.068548	0.4605	0.584932	-0.371525	9	1.88949	0.315476	0	0.158442
600210	2012	-0.167123	1.37529	5.62165	0.786796	13	1	-0.0558569	-0.139269	0.646086	0.764048	23.0534	0.019179	0.2299	0.604857	-0.227223	9	1.09543	0.187844	1	0.116214
600662	2012	-0.150918	1.61499	5.78649	1.16572	20	1	-0.0558569	-0.125765	0.606134	0.897219	22.5348	0.031618	0.4788	0.490337	0.030486	9	1.08961	0.524887	1	0.129211
2162	2012	-0.0587542	2.21254	5.90441	2.08129	5	0	-0.0558569	-0.0489618	0.651175	0	21.3457	-0.111196	0.4733	0.722203	-0.029448	8	1.97617	1.75829	0	0.099758
601872	2012	-0.141557	1.40058	5.56883	0.955518	6	1	-0.0558569	-0.117964	0.64187	0.778099	23.7045	0.004595	0.4093	0.371557	-0.005684	12	0.987717	0.926434	0.283077	0.142744
2022	2012	0.041358	1.61208	5.7434	1.21338	8	0	-0.0564234	0.034465	0.734369	0	20.9744	0.197017	0.0957	0.154845	-0.222633	7	3.82036	1.41182	0	0.129614
600650	2012	-0.127322	1.58792	5.68434	1.22849	20	1	-0.0558569	-0.106102	0.610646	0.88218	21.8544	0.073553	0.3854	0.235844	-0.088097	9	1.34002	1.09058	1	0.164882
600115	2012	-0.0023677	1.52986	5.55991	1.24427	15	0	-0.0564234	-0.0019731	0.620323	0.849923	25.5187	0.027284	0.4284	0.792972	-0.202401	11	1.08294	0.619084	0.333333	0.15913
600826	2012	-0.104735	1.84713	5.87743	1.55096	19	1	-0.0558569	-0.0872788	0.567446	1.02618	21.7488	0.017645	0.5217	0.259527	0.274987	10	1.88112	3.00503	0	0.000529
600636	2012	0.0543624	1.99301	6.00107	1.71621	20	1	-0.0564234	0.045302	0.543132	1.10723	22.0148	0.052909	0.3153	0.431882	0.765844	9	1.82078	0.498165	1	0.124185
600663	2012	-0.137173	1.53838	5.64089	1.17249	20	1	-0.0558569	-0.114311	0.618903	0.854658	24.1502	0.035925	0.5764	0.571428	0.368023	8	1.22714	0.406657	0	0.161387
600272	2012	-0.106143	2.12575	5.78357	2.00584	11	1	-0.0558569	-0.0884526	0.521008	1.18097	20.698	0.062606	0.2651	0.638169	0.061061	9	2.68983	4.5173	0	0.136043
601866	2012	-0.0470412	1.61945	5.75565	1.21767	5	1	-0.0564234	-0.039201	0.605392	0.899694	24.6591	0.011147	0.4589	0.46346	-0.139783	15	1.0133	0.445811	0.333938	0.138545
600170	2012	-0.0564234	1.95129	5.70937	1.79951	14	1	-0.0558569	-0.0470195	0.550085	1.08405	25.1391	0.019941	0.7288	0.845027	0.323257	8	1.0193	1.5015	0	0.000424
600613	2012	-0.168971	2.45962	5.76421	2.40155	20	0	-0.0558569	-0.140809	0.465364	1.36645	20.0842	0.060199	0.3973	0.096866	0.964489	9	8.15378	8.44575	0	0.000371
600104	2012	-0.060375	1.5732	5.55757	1.31007	15	1	-0.0558569	-0.0503125	0.6131	0.874	26.4129	0.1057	0.743	0.542859	0.090703	9	1.12975	1.40513	0	0.161248
2195	2012	-0.0235169	1.73925	5.83339	1.39491	5	0	-0.0564234	-0.0195974	0.680458	1.23775	20.0842	0.13982	0.1762	0.073802	-0.205905	9	2.4997	2.29957	0	0.000424
600196	2012	-0.0756064	1.50184	5.50804	1.22174	14	1	-0.0558569	-0.0630053	0.624993	0.834356	23.9622	0.072108	0.4109	0.399986	0.031351	9	1.2725	0.153575	0.333333	0.160686
600615	2012	0.0232013	2.10503	5.79981	1.97607	20	1	-0.0564234	0.0193344	0.524461	1.16946	20.0938	0.007701	0.2438	0.073802	-0.661606	9	3.37165	8.44575	1	0.140284
600675	2012	-0.0341708	1.89889	5.96786	1.56793	19	1	-0.0564234	-0.0284757	0.558818	1.05494	23.9757	0.024988	0.3617	0.746587	0.71902	11	1.06495	0.511784	1	0.155007
600630	2012	-0.139188	1.83784	5.79633	1.59304	20	1	-0.0558569	-0.11599	0.568993	1.02102	21.6678	0.017802	0.3008	0.410329	0.067587	9	1.29755	0.356767	0	0.146262
600845	2012	0.081787	1.56566	5.52697	1.31754	19	1	-0.0564234	0.0681559	0.614356	0.869814	21.8916	0.08205	0.555	0.527988	0.110832	9	1.76483	0.124183	0	0.173554
600171	2012	-0.0558569	1.88472	5.9236	1.57861	14	1	-0.0564234	-0.0465474	0.56118	1.04707	21.4509	0.018705	0.2781	0.150455	0.089727	7	1.69646	1.95114	1	0.107859
2252	2012	0.0294782	1.55445	5.31813	1.40078	4	0	-0.0564234	0.0245652	0.724496	0	20.9124	0.1853	0.3776	0.156247	0.325494	9	5.67521	2.37794	0	0.133695
600602	2012	-0.169012	1.67178	5.79483	1.28975	23	1	-0.0558569	-0.140843	0.59667	0.928766	21.7381	0.041788	0.3007	0.121543	0.096698	9	1.46075	1.26853	1	0.106252
600651	2012	-0.104217	1.73097	5.91586	1.25861	21	1	-0.0558569	-0.0868476	0.586806	0.961648	21.55	0.052966	0.1491	0.462898	0.213805	9	1.9825	0.735236	1	0.137731
600676	2012	-0.112164	1.43092	5.68842	0.822452	19	1	-0.0558569	-0.0934698	0.636813	0.794955	22.6108	0.044493	0.51013	0.493855	-0.035154	9	1.02932	0.37194	1	0.168285
600612	2012	0.0084538	1.69981	5.54321	1.51403	20	1	-0.0564234	0.0070449	0.591999	0.944336	22.9076	0.089339	0.4209	0.642424	-0.361892	6	1.53128	0.291111	1	0.000212
601727	2012	-0.117413	1.42185	5.57743	0.994567	4	1	-0.0558569	-0.097844	0.638325	0.789915	25.4999	0.03757	0.5779	0.657267	0.221967	9	1.07449	0.134242	0.349146	0.135171
600838	2012	-0.161512	1.77005	5.79191	1.47979	19	0	-0.0558569	-0.134593	0.580292	0.983359	20.7974	0.023898	0.1959	0.368378	0.5908	9	2.2929	8.44575	0	0.16347
600097	2012	-0.215615	1.86257	5.71673	1.67439	15	1	-0.0558569	-0.179679	0.564871	1.03476	21.0017	0.097481	0.4302	0.397583	-0.185344	9	1.73164	1.31445	1	0.155158
600620	2012	-0.194308	1.85326	5.86074	1.57347	20	0	-0.0558569	-0.161923	0.566423	1.02959	20.7215	0.012203	0.2508	0.294369	-0.661606	11	1.92698	2.53702	0	0.140645
600843	2012	-0.103604	1.93393	5.8089	1.73547	19	1	-0.0558569	-0.0863369	0.552979	1.07441	21.1985	0.043273	0.2348	0.462681	-0.101154	9	1.7492	0.785779	0	0.168061
600009	2012	0.107801	1.14572	4.84116	0.599713	14	1	-0.0564234	0.0898343	0.731862	0.478126	23.689	0.088533	0.5325	0.172912	-0.036588	9	1.23264	0.262759	0	0.143774
600648	2012	-0.0505776	1.78485	5.80025	1.49882	20	1	-0.0564234	-0.042148	0.577825	0.991585	23.9224	0.020601	0.6254	0.781184	0.591234	9	1.1405	0.627489	0	0.144693
600679	2012	-0.0844813	2.26924	6.00107	2.12691	19	1	-0.0558569	-0.0704011	0.497094	1.26069	20.9406	-0.001257	0.3313	0.436592	0.14383	6	2.01205	3.67699	0	0.153084
600315	2012	-0.139148	1.47958	4.86063	1.41461	11	1	-0.0558569	-0.115957	0.628704	0.821987	22.0171	0.172185	0.2678	0.251006	-0.198261	8	6.20768	0.207376	0	0.168061
2269	2012	-0.156387	1.58944	5.50738	1.36762	4	0	-0.0558569	-0.130323	0.570042	0	22.6701	0.121259	0.7498	0.410265	-0.107522	7	2.28361	0.353625	0	0.141309
2028	2012	-0.0375543	1.67243	5.67549	1.39858	8	0	-0.0564234	-0.0312952	0.668792	0	22.1918	0.066498	0.1852	0.301714	0.603549	7	1.54001	0.498423	0	0.127404
600616	2012	0.0067785	1.89064	5.66748	1.73995	20	1	-0.0564234	0.0056488	0.560194	1.05035	21.2235	0.061507	0.3488	0.238971	0.734498	9	2.5932	2.45178	0	0.159779
600611	2012	-0.0371825	1.50191	5.6863	1.02964	20	1	-0.0564234	-0.0309854	0.624982	0.834394	22.9915	0.047553	0.2076	0.384005	0.526816	7	1.08834	1.13226	0	0.152299
600833	2012	-0.062903	1.98457	6.02058	1.68168	20	1	-0.0558569	-0.0524191	0.544539	1.10254	20.6093	0.040833	0.2339	0.439807	0.133584	9	2.33997	2.76081	1	0.149886
600689	2012	0.0155626	1.95688	5.83332	1.75294	19	1	-0.0564234	0.0129688	0.549153	1.08716	20.8913	-0.039615	0.2595	0.680524	-0.166496	9	1.84529	0.632647	0	0.154006
600018	2012	-0.102186	1.14572	5.24162	0.671031	6	1	-0.0558569	-0.0851551	0.693533	0.605891	25.1904	0.067039	0.408	0.384765	-0.109046	9	1.06627	0.381056	1	0.144708
600661	2012	-0.0479197	1.61412	5.74894	1.21224	20	1	-0.0564234	-0.0399331	0.60628	0.896735	20.7325	-0.050696	0.38446	0.539573	-0.349063	9	1.53415	1.27673	1	0.000424
600503	2012	0.078076	2.07052	5.93143	1.87845	10	0	-0.0564234	0.0650633	0.530214	1.15029	22.1828	0.014777	0.1938	0.42997	0.810422	7	1.63764	2.08739	0	0.156283
600210	2013	-0.172737	1.51276	5.4233	1.28712	14	1	-0.0452842	-0.143948	0.623173	0.840423	23.0882	0.023725	0.2299	0.622632	-0.143902	9	1.06135	0.153259	1	0.159148
2565	2013	-0.0355219	1.98298	5.69356	1.84428	2	0	-0.0454023	-0.0296016	0.670481	0	21.8567	0.081389	0.4556	0.335336	0.286819	9	1.83278	0.457722	0	0.163919
600637	2013	-0.21561	2.17699	5.54016	2.11209	21	1	-0.0452842	-0.179675	0.512469	1.20944	22.3621	0.128456	0.4192	0.246668	0.453199	8	6.4336	0.349585	0	0.155317
600636	2013	0.0435248	1.88863	5.94861	1.55225	21	1	-0.0454023	0.0362707	0.560528	1.04924	21.9247	0.038801	0.3153	0.370237	-0.067935	9	1.67759	0.569698	1	0.120509
600272	2013	-0.0965805	1.9764	5.74339	1.81729	12	1	-0.0452842	-0.0804837	0.545901	1.098	20.7382	0.025345	0.2651	0.61761	0.223139	9	2.60561	4.4389	0	0.13581
600635	2013	-0.0920516	1.93177	5.55575	1.81722	22	1	-0.0452842	-0.0767097	0.553338	1.0732	23.0991	0.029121	0.1999	0.553197	0.159836	9	1.39091	0.525834	0	0.170261
600278	2013	-0.0340958	2.27041	5.8888	2.1573	13	1	-0.0454023	-0.0284132	0.496897	1.26134	22.4369	0.027509	0.7016	0.4802	0.042447	9	1.4323	1.38835	1	0.160203
600630	2013	-0.137243	2.12647	5.93352	1.95148	21	1	-0.0452842	-0.114369	0.520889	1.18137	21.6483	0.020736	0.3008	0.377806	0.266913	9	1.95806	0.321942	0	0.168317
600825	2013	-0.0964983	2.14572	5.87521	1.9989	20	1	-0.0452842	-0.0804152	0.517679	1.19207	22.5483	0.009649	0.3058	0.596467	0.35045	9	2.09564	1.05292	0	0.137258
600315	2013	-0.121103	1.84209	4.37951	1.83026	12	1	-0.0452842	-0.100919	0.568285	1.02338	22.2318	0.181341	0.2678	0.25548	0.06924	9	6.35028	0.17836	0	0.181924
600629	2013	-0.0976837	1.94354	5.68731	1.79287	21	1	-0.0452842	-0.0814031	0.551377	1.07974	21.1704	0.01547	0.7215	0.311658	0.363255	7	2.39232	3.30518	1	0.178434
600320	2013	-0.0435783	1.70551	5.57739	1.50065	13	1	-0.0454023	-0.0363152	0.591049	0.947503	24.6182	0.002728	0.2883	0.700665	0.048795	12	0.986943	0.21604	0	0.154097
600626	2013	0.0055016	2.14113	5.76418	2.02683	21	1	-0.0454023	0.0045846	0.518444	1.18952	22.0556	0.054825	0.3107	0.387868	-0.086958	9	2.06519	0.249073	1	0.148887
600490	2013	-0.0522179	1.95487	5.70239	1.80287	10	1	-0.0452842	-0.0435149	0.549488	1.08604	22.2	0.053839	0.1509	0.312591	1.0181	9	1.9383	0.846085	0	0.164788
600624	2013	-0.0513364	2.06481	5.81813	1.91051	21	1	-0.0452842	-0.0427803	0.531165	1.14712	21.1558	0.000967	0.22	0.600523	-0.00685	8	2.67896	1.235	0	0.143782
600623	2013	-0.0312997	1.91772	5.76253	1.72603	21	1	-0.0454023	-0.0260831	0.55568	1.0654	23.1513	0.026844	0.6566	0.635938	0.131243	7	1.27754	0.279571	1	0.133096
600500	2013	-0.0509974	1.73572	5.58647	1.54123	14	1	-0.0452842	-0.0424978	0.586013	0.964289	24.0884	0.025933	0.5535	0.511133	0.111626	9	1.04016	0.510708	0.216882	0.151158
2116	2013	-0.0010447	1.61599	5.53385	1.3849	6	1	-0.0454023	-0.0008706	0.699132	0.564532	21.9421	0.047135	0.5432	0.790225	0.439327	12	1.68047	0.0827199	0	0.159224
600827	2013	-0.0571684	1.92198	5.86202	1.6787	20	1	-0.0452842	-0.0476403	0.55497	1.06777	24.4329	0.030557	0.435	0.609161	0.101098	13	1.01513	0.791444	0.75	0.170232
600622	2013	-0.0357181	1.73798	5.78245	1.41604	21	1	-0.0454023	-0.0297651	0.585637	0.965542	22.7901	0.046223	0.1213	0.602631	3.44724	9	1.00433	0.832285	0	0.164517
600503	2013	-0.0198296	2.03617	5.82803	1.86742	11	0	-0.0454023	-0.0165247	0.535939	1.1312	21.8474	0.007508	0.1001	0.359816	0.108033	9	1.87186	2.24158	0	0.150822
2605	2013	-0.009628	2.11365	5.69375	2.0098	2	0	-0.0454023	-0.0080233	0.691999	0	20.8284	0.106853	0.14653	0.225396	0.150976	7	1.77198	0.932221	0	0.00031
600620	2013	-0.165464	2.22552	5.94056	2.08457	21	0	-0.0452842	-0.137887	0.50438	1.2364	20.6639	0.122542	0.2508	0.162718	-0.407648	11	4.53463	3.90254	0	0.163226
600895	2013	0.0164053	1.98594	5.8172	1.80045	17	1	-0.0454023	0.0136711	0.544311	1.1033	23.6298	0.021013	0.5358	0.601643	2.01476	6	1.23742	0.563722	0	0.166478
600619	2013	-0.0842925	1.86466	5.69989	1.67738	21	1	-0.0452842	-0.0702438	0.564524	1.03592	22.8183	0.017394	0.3725	0.622699	0.394114	9	1.0594	0.205144	0.272861	0.169772
600612	2013	0.0090739	2.01882	5.65151	1.902	21	1	-0.0454023	0.0075615	0.53883	1.12157	22.9573	0.121033	0.4209	0.585711	-0.359612	6	1.70684	0.325088	1	0.000206
600822	2013	-0.0733439	2.26504	5.4452	2.22102	20	1	-0.0452842	-0.0611199	0.497793	1.25836	23.0721	0.003739	0.481	0.884506	-0.183507	9	1.2766	0.982528	0.75	0.15986
600196	2013	-0.0630757	1.89987	5.52784	1.78429	15	1	-0.0452842	-0.0525631	0.558654	1.05549	24.1068	0.081423	0.4109	0.400699	0.142158	11	1.7563	0.255037	0.322862	0.159717
600641	2013	0.0587286	1.96873	5.84549	1.76138	21	1	-0.0454023	0.0489405	0.547178	1.09374	22.8054	0.024315	0.5054	0.653719	0.471707	9	1.08586	1.39012	0	0.170232
600642	2013	-0.0927114	1.39838	5.2311	1.21225	21	1	-0.0452842	-0.0772595	0.642236	0.77688	24.4467	0.079865	0.5103	0.334634	0.007104	11	0.834826	0.300599	0.255525	0.154861
600193	2013	-0.122163	1.94077	5.88068	1.69758	14	0	-0.0452842	-0.101802	0.551838	1.07821	20.928	0.06584	0.147	0.411838	0.041869	7	2.69943	8.44575	0	0.123058
600838	2013	-0.157526	2.07897	5.76807	1.94618	20	0	-0.0452842	-0.131272	0.528806	1.15498	20.8034	0.04378	0.1959	0.334688	0.301569	8	3.16886	8.44575	0	0.14616
600648	2013	-0.0454023	2.45129	5.97614	2.35544	21	1	-0.0452842	-0.0378352	0.466751	1.36183	23.9422	0.023379	0.5957	0.769373	0.328714	9	1.9191	0.696008	0	0.160598
2401	2013	0.103823	2.01398	5.80921	1.84387	3	0	-0.0454023	0.0865194	0.786277	0	20.6735	0.05102	0.5581	0.345317	-0.258516	7	2.96119	1.11535	0	0.12106
600171	2013	0.021848	2.04617	5.82352	1.88234	15	1	-0.0454023	0.0182067	0.534271	1.13676	21.4682	0.020233	0.2781	0.149568	0.133115	7	3.03827	1.77601	1	0.148274
600649	2013	-0.0722125	1.98958	5.89829	1.77936	21	1	-0.0452842	-0.0601771	0.543703	1.10532	24.2613	0.041587	0.5561	0.55266	0.376095	8	1.27614	0.496829	1	0.154358
600650	2013	-0.107738	2.11496	5.83061	1.97381	21	1	-0.0452842	-0.0897819	0.522807	1.17498	21.9242	0.08326	0.3854	0.247905	0.050677	9	1.69552	1.30767	1	0.167095
2028	2013	-0.0113563	1.78672	5.7309	1.54084	9	0	-0.0454023	-0.0094635	0.690563	0	22.3313	0.081294	0.1852	0.311416	0.458129	7	1.47141	0.330764	0	0.1419
600170	2013	-0.0405342	1.82009	5.65049	1.63499	15	1	-0.0454023	-0.0337785	0.571952	1.01116	25.2833	0.017445	0.7288	0.851704	0.530338	8	1.00993	1.09386	0	0.139977
600651	2013	-0.123745	1.82174	5.76088	1.57902	22	1	-0.0452842	-0.103121	0.571677	1.01208	21.6138	0.027584	0.1879	0.478511	0.141645	9	2.21055	0.622368	1	0.15356
601231	2013	-0.0040394	2.07102	5.73653	1.9452	1	0	-0.0454023	-0.0033662	0.530129	1.15057	22.8608	0.066547	0.7498	0.55168	0.159726	9	1.21784	0.0827199	0	0.170232
600151	2013	-0.0728263	1.94488	5.63437	1.81197	15	1	-0.0452842	-0.0606886	0.551154	1.08049	22.7802	0.023979	0.3186	0.514219	1.02588	9	1.85028	0.398888	0	0.170261
600653	2013	-0.0301233	1.7034	5.42232	1.55836	23	0	-0.0454023	-0.0251027	0.5914	0.946332	22.8088	0.024718	0.113	0.699681	1.00447	11	1.23995	1.25526	0	0.123352
600150	2013	-0.0175489	1.87529	5.71581	1.68559	15	1	-0.0454023	-0.0146241	0.562752	1.04183	24.6556	-4.3e-05	0.6106	0.611838	-0.001303	15	1.26516	0.423613	0.245033	0.168127
600655	2013	-0.0799421	1.75274	5.62897	1.54566	21	1	-0.0452842	-0.0666185	0.583177	0.973743	23.3405	0.075077	0.1726	0.480514	-0.406648	8	1.2948	1.0157	0.244386	0.178997
600835	2013	-0.0391168	1.88742	5.52277	1.76812	20	1	-0.0454023	-0.0325973	0.560729	1.04857	24.0236	0.067735	0.4735	0.702555	0.009753	7	1.31123	0.188171	0	0.178997
600661	2013	-0.0452842	2.44897	5.6936	2.40286	21	1	-0.0454023	-0.0377369	0.467138	1.36054	20.7098	0.021124	0.38446	0.563599	0.111415	9	2.68308	1.00963	1	0.148255
2022	2013	0.0428343	1.83436	5.36873	1.73994	9	0	-0.0454023	0.0356953	0.735595	0	21.0382	0.197881	0.0957	0.118289	0.000556	7	5.58923	1.21092	0	0.13471
600119	2013	-0.0864952	2.18765	5.52252	2.12666	16	1	-0.0452842	-0.0720793	0.510691	1.21536	21.4044	0.02429	0.3861	0.49982	0.028024	9	3.27346	1.92288	1	0.149066
600662	2013	-0.130165	1.72453	5.63647	1.49809	21	1	-0.0452842	-0.108471	0.587878	0.958072	22.5642	0.026666	0.4788	0.513799	0.097831	9	1.14297	0.518321	1	0.129169
600115	2013	-0.001464	1.73299	5.7026	1.47024	16	0	-0.0454023	-0.00122	0.586469	0.96277	25.6489	0.015215	0.4003	0.809178	-0.184783	11	1.03929	0.178355	0.3223	0.159114
600663	2013	-0.124125	2.13666	5.73661	2.02811	21	1	-0.0452842	-0.103437	0.519191	1.18703	24.3749	0.040584	0.5764	0.605942	1.50237	9	1.33487	0.416013	0	0.166249
600104	2013	-0.0341746	1.71245	5.72811	1.4152	16	1	-0.0454023	-0.0284789	0.589892	0.951361	26.4129	0.095236	0.743	0.567145	0.028688	9	0.986919	1.15982	0	0.178997
600675	2013	-0.0074162	2.11875	5.94926	1.9336	20	1	-0.0454023	-0.0061802	0.522175	1.17708	24.3174	0.012999	0.3636	0.780729	1.81924	11	1.07621	0.463294	1	0.157519
600676	2013	-0.100937	1.94855	5.70832	1.79213	20	1	-0.0452842	-0.0841141	0.550541	1.08253	22.6282	0.050455	0.51013	0.471187	-0.078	9	1.24674	0.37753	1	0.172484
600097	2013	-0.215615	1.80611	5.65644	1.61182	16	1	-0.0452842	-0.179679	0.574282	1.0034	20.9856	0.079318	0.4302	0.344435	-0.093536	9	1.75347	1.2833	1	0.163968
600611	2013	-0.0408802	1.94717	5.64282	1.81237	21	1	-0.0454023	-0.0340669	0.550772	1.08176	23.0431	0.047176	0.2076	0.395346	0.089566	7	1.24086	1.16605	0	0.172484
600679	2013	-0.0900652	2.21587	5.79	2.11339	20	1	-0.0452842	-0.0750544	0.505988	1.23104	20.8829	-0.006413	0.3313	0.453236	-0.280624	7	2.99594	3.81123	0	0.152498
600820	2013	-0.0300196	1.5231	5.64013	1.12507	20	1	-0.0454023	-0.0250163	0.62145	0.846166	24.7673	0.022999	0.5261	0.780782	0.640952	11	0.991292	0.723572	0	0.133839
600094	2013	0.0538131	1.7931	5.68169	1.57487	16	0	-0.0454023	0.0448443	0.576451	0.996164	23.4371	0.027227	0.5451	0.704569	3.98824	9	1.02186	0.224074	0	0.158785
600689	2013	-0.0509669	2.17677	5.79226	2.06387	20	1	-0.0452842	-0.0424724	0.512505	1.20932	20.6021	-0.053184	0.2595	0.624257	-0.113823	9	2.42874	0.940435	0	0.1506
600833	2013	-0.0488115	1.8328	5.6092	1.67013	21	1	-0.0452842	-0.0406762	0.569833	1.01822	20.6357	0.037403	0.2339	0.414802	0.184053	9	2.49186	2.64327	1	0.155313
600692	2013	-0.0591593	2.06817	5.8852	1.88895	20	0	-0.0452842	-0.0492994	0.530605	1.14898	20.8816	0.025393	0.3251	0.548868	0.637011	6	2.48186	6.94502	0	0.098644
600081	2013	-0.0348145	1.93279	5.59988	1.80651	16	1	-0.0454023	-0.0290121	0.553169	1.07377	21.6928	0.087215	0.65	0.582197	0.325988	9	1.59895	0.672909	0	0.126294
601607	2013	-0.0490984	1.7928	5.61546	1.61113	20	1	-0.0452842	-0.0409153	0.5765	0.995999	24.7542	0.046644	0.2783	0.48499	0.042681	9	1.13675	0.954535	0.3223	0.15376
2486	2013	-0.0818867	2.02458	5.53181	1.93614	3	1	-0.0452842	-0.0682389	0.631952	0	20.9314	0.079862	0.2256	0.159774	-0.293348	11	2.70415	1.6141	0	0.165512
600696	2013	0.0202413	1.83186	5.51327	1.70138	20	1	-0.0454023	0.0168677	0.569991	1.0177	20.7883	0.006403	0.1175	0.453137	1.28452	6	2.38702	8.44575	0	0.128006
600708	2013	-0.141756	2.09944	5.52483	2.0254	17	1	-0.0452842	-0.11813	0.525393	1.16636	22.0948	0.048776	0.3581	0.557227	0.248516	9	1.52121	1.12646	1	0.154926
600073	2013	-0.116149	2.06139	5.60742	1.96464	16	1	-0.0452842	-0.0967904	0.531735	1.14522	22.4387	0.029679	0.3627	0.594477	0.138174	9	1.84285	1.00927	1	0.141077
600741	2013	-0.100107	1.58728	5.4952	1.36313	17	1	-0.0452842	-0.0834222	0.610753	0.881823	24.7173	0.116927	0.601	0.569721	0.07071	9	1.05237	0.860169	1	0.17307
600072	2013	0.0968838	2.0597	5.82417	1.90095	16	1	-0.0454023	0.0807365	0.532016	1.14428	21.4873	-0.084171	0.34	0.439923	0.280361	9	3.16523	2.9593	0.245033	0.148652
600748	2013	-0.0868752	2.18833	6.1711	1.91628	17	1	-0.0452842	-0.072396	0.510579	1.21574	23.7465	0.025265	0.6365	0.653515	0.426462	7	1.0514	0.330389	0	0.169828
601616	2013	-0.0295389	1.64588	5.66706	1.3441	2	0	-0.0454023	-0.0246158	0.600987	0.914376	21.9062	0.017003	0.279	0.213053	-0.08596	11	1.20101	1.28053	0	0.166249
600843	2013	-0.078312	2.12778	5.87043	1.97503	20	1	-0.0452842	-0.06526	0.520671	1.1821	21.4401	0.052788	0.2348	0.545981	-0.003533	9	1.98833	0.624329	0	0.181924
600826	2013	-0.102515	1.97963	5.82066	1.79001	20	1	-0.0452842	-0.0854292	0.545362	1.09979	21.8416	0.016837	0.5147	0.246448	-0.056162	9	2.35811	2.96223	0	0.00031
600754	2013	-0.131622	1.83388	5.66237	1.64964	17	1	-0.0452842	-0.109685	0.569653	1.01882	22.681	0.053953	0.5032	0.38151	-0.044263	9	1.60629	0.157132	1	0.139219
600050	2013	0.0214851	1.35852	5.28698	1.12237	11	0	-0.0454023	0.0179042	0.648879	0.754735	26.4129	0.01937	0.6309	0.582911	-0.012283	8	0.833739	0.171215	0	0.160258
863	2013	-0.0209075	1.82568	5.66726	1.63355	16	0	-0.0454023	-0.0174229	0.985975	0.210885	22.8122	0.056236	0.4464	0.759413	6.52137	8	1.06605	0.179322	0	0.1603
600026	2013	-0.0554831	1.82307	5.70219	1.6145	11	1	-0.0452842	-0.046236	0.571456	1.01282	24.7981	-0.038777	0.4636	0.62252	0.100246	13	0.940725	0.266158	0.322862	0.153583
600848	2013	0.0940282	1.88195	5.78571	1.66013	20	1	-0.0454023	0.0783568	0.561642	1.04553	21.3024	0.006748	0.2686	0.884506	0.002938	12	2.26903	0.510853	0.285935	0.148783
2454	2013	-0.0058377	1.83825	5.69634	1.64024	3	0	-0.0454023	-0.0048647	0.695149	0	21.9291	0.076385	0.5417	0.317489	0.404332	9	1.16248	1.11151	0	0.161234
600021	2013	-0.0329909	1.66143	5.31633	1.53861	10	1	-0.0454023	-0.0274924	0.598394	0.923019	24.2801	0.049594	0.4284	0.6722	0.047221	13	0.955441	0.277519	0.647059	0.155493
600819	2013	-0.0268511	1.81454	5.73269	1.57913	20	1	-0.0454023	-0.0223759	0.572877	1.00808	22.7024	0.015078	0.2843	0.501935	0.23869	8	1.05704	0.636574	1	0.126202
600019	2013	-0.0362258	1.14572	5.01635	0.772277	13	1	-0.0454023	-0.0301882	0.701993	0.577691	26.1468	0.026648	0.7498	0.470301	0.027312	10	0.833739	0.842188	0.278196	0.146204
2328	2013	-0.112172	1.75243	5.09379	1.69058	4	0	-0.0452842	-0.0934764	0.606785	0.44577	22.0309	0.024975	0.36	0.291029	0.005314	9	1.34907	0.743036	0	0.121053
600844	2013	-0.0785708	1.89345	5.72157	1.70937	20	0	-0.0452842	-0.0654756	0.559725	1.05191	21.9978	-0.078771	0.1885	0.566205	0.140385	9	1.97715	2.50048	0	0.162739
2324	2013	0.0073339	1.86651	5.64132	1.70445	4	0	-0.0454023	0.0061116	0.706094	0.172682	21.4286	0.097448	0.5143	0.286045	0.349494	9	1.93341	1.16066	0	0.160203
2278	2013	-0.152031	2.03411	5.8258	1.86613	4	0	-0.0452842	-0.126692	0.573662	0.388434	21.1863	0.035042	0.1713	0.242917	0.017906	9	1.85079	1.50272	0	0.126707
600018	2013	-0.0898168	2.0933	5.48222	2.02484	7	1	-0.0452842	-0.0748473	0.526417	1.16294	25.2075	0.070822	0.408	0.36974	-0.048421	9	1.66936	0.514804	1	0.14002
600009	2013	0.105653	1.59639	5.2985	1.45958	15	1	-0.0454023	0.0880444	0.609235	0.886884	23.7639	0.096708	0.5325	0.175496	-0.060453	9	1.28068	0.280545	0	0.154633
2269	2013	-0.158593	1.98307	5.73347	1.83004	5	0	-0.0452842	-0.132161	0.568209	0	22.6265	0.060453	0.7498	0.437334	0.050504	7	2.28482	0.295761	0	0.160824
601727	2013	-0.116109	1.64363	5.54661	1.41851	5	1	-0.0452842	-0.0967574	0.601361	0.913129	25.5853	0.034223	0.5778	0.669675	0.267077	9	1.02815	0.134266	0.352381	0.155267
2252	2013	0.036902	2.02024	4.62583	2.00738	5	0	-0.0454023	0.0307517	0.730666	0	21.1776	0.09048	0.3858	0.300524	-0.661606	9	8.22402	2.3582	0	0.146459
600845	2013	0.0738349	2.10728	5.68649	2.00387	20	1	-0.0454023	0.0615291	0.524087	1.17071	22.1285	0.072343	0.555	0.572336	0.712268	9	2.2876	0.114778	0	0.180506
601866	2013	-0.051756	1.94229	5.72111	1.77868	6	1	-0.0452842	-0.04313	0.551585	1.07905	24.6515	-0.05157	0.4589	0.523425	0.063642	13	1.06198	0.501899	0.322862	0.146515
2178	2013	-0.0451614	1.95706	5.80182	1.76539	6	0	-0.0454023	-0.0376345	0.662471	0	20.9043	0.037088	0.2054	0.421958	-0.298432	6	1.96409	1.14309	0	0.00031
601872	2013	-0.165604	1.81492	5.58998	1.65276	7	1	-0.0452842	-0.138003	0.572813	1.00829	23.5505	-0.129336	0.4093	0.40968	0.015168	12	1.06858	0.94289	0.290881	0.157741
600850	2013	-0.0404884	1.83836	5.34309	1.7504	20	1	-0.0454023	-0.0337404	0.568907	1.02131	22.0263	0.073438	0.4605	0.63887	0.535506	9	1.78113	0.245374	0	0.186336
2451	2013	0.0702314	2.00982	5.85246	1.81914	3	0	-0.0454023	0.0585262	0.758362	1.46637	20.9291	0.013957	0.6639	0.478961	0.482058	7	1.5005	3.11848	0	0.138881
600818	2013	-0.039136	1.70192	5.04056	1.64043	20	1	-0.0454023	-0.0326133	0.591647	0.945511	20.409	0.038507	0.3602	0.444406	0.06548	5	5.10028	4.94745	1	0.131146
600597	2013	0.0085225	1.98332	5.452	1.90201	11	1	-0.0454023	0.0071021	0.544747	1.10184	23.1715	0.041019	0.2993	0.565719	0.08149	7	2.91232	0.41516	1	0.170232
600618	2013	0.0355582	1.70801	5.66702	1.45247	21	1	-0.0454023	0.0296319	0.590632	0.948894	22.5138	0.004226	0.5029	0.509124	0.002725	9	1.54354	0.11472	1	0.178242
600601	2013	-0.138635	1.69445	5.51678	1.51292	28	1	-0.0452842	-0.115529	0.592892	0.94136	22.5752	0.011046	0.1165	0.319808	0.101415	9	1.27736	0.358555	0	0.000516
2636	2013	-0.0201373	1.71423	5.53733	1.53236	2	0	-0.0454023	-0.0167811	0.683266	0	21.5997	0.015523	0.3983	0.399961	-0.038775	9	1.11467	0.237271	0	0.121784
600616	2013	0.0324064	1.75486	5.58489	1.56993	21	1	-0.0454023	0.0270054	0.582823	0.974924	21.1879	0.07204	0.3488	0.166935	0.702881	9	2.54027	2.03713	0	0.170481
600824	2013	-0.159543	1.81011	5.7297	1.57924	20	1	-0.0452842	-0.132953	0.573615	1.00562	21.5956	0.070447	0.3904	0.299293	-0.093409	8	2.33685	0.749185	1	0.158698
600602	2013	-0.127253	1.82244	5.70027	1.61454	24	1	-0.0452842	-0.106044	0.571559	1.01247	21.7693	0.042904	0.3007	0.108955	-0.073172	9	2.1534	0.927443	1	0.126986
600615	2013	0.0308127	1.83749	5.43435	1.72969	21	1	-0.0454023	0.0256772	0.569052	1.02083	20.2494	0.03	0.2438	0.235786	6.52137	9	3.18125	8.44575	1	0.140772
600604	2013	0.170559	2.0861	5.76328	1.95689	21	0	-0.0454023	0.142133	0.527616	1.15895	21.495	0.079192	0.4167	0.39825	1.25987	7	2.28373	1.01541	0	0.166249
600613	2013	-0.193788	1.90968	5.71267	1.74372	21	0	-0.0452842	-0.16149	0.557021	1.06093	21.4141	0.056694	0.2459	0.091921	0.505896	9	1.56265	3.55467	0	0.000465
2158	2013	0.0273748	2.01825	5.63084	1.9066	6	0	-0.0454023	0.0228123	0.722749	0.109703	20.86	0.130139	0.3681	0.243182	-0.019274	9	3.97573	1.57675	0	0.142356
600639	2013	0.170559	2.23893	5.91247	2.10466	21	1	-0.0454023	0.142133	0.502145	1.24385	23.0561	0.043676	0.4382	0.516481	1.17295	9	1.43813	1.40148	0	0.152002
600606	2014	-0.0330124	2.10736	5.35826	2.06533	22	1	-0.0442764	-0.0275103	0.524074	1.17075	22.7314	-0.049428	0.3896	0.748251	0.137126	9	1.64861	3.29951	1	0.186336
600835	2014	-0.0317424	1.96819	5.75167	1.83464	21	1	-0.0442764	-0.026452	0.547269	1.09344	24.1167	0.060458	0.4735	0.71071	-0.043229	9	1.31318	0.329867	0	0.185058
600604	2014	0.170559	1.9644	5.63799	1.834	22	0	-0.0442764	0.142133	0.5479	1.09133	21.915	0.003817	0.4194	0.593981	0.906322	7	2.00365	2.12431	0	0.181329
600602	2014	-0.117032	1.8341	5.5083	1.72974	25	1	-0.0387542	-0.097527	0.569616	1.01895	21.8942	0.041704	0.3007	0.126813	0.03823	7	2.33562	0.76536	1	0.139191
600601	2014	-0.0924221	1.90029	5.36698	1.83141	29	1	-0.0387542	-0.0770184	0.558584	1.05572	22.9399	0.03457	0.1165	0.614853	1.47302	9	1.73429	0.478434	0	0.000431
600597	2014	0.0111464	1.73839	5.09379	1.68595	12	1	-0.0442764	0.0092887	0.585568	0.965774	23.2792	0.045257	0.2978	0.596405	-0.068533	7	2.25773	0.706183	1	0.173252
600895	2014	0.0026796	1.84967	5.74698	1.67537	18	1	-0.0442764	0.002233	0.567022	1.02759	23.5967	0.023412	0.5358	0.577474	3.76082	7	1.74307	0.264171	0	0.186336
600827	2014	-0.0636965	1.93268	5.59637	1.83026	21	1	-0.0387542	-0.0530805	0.553187	1.07371	24.519	0.029996	0.4367	0.562769	0.166806	13	1.22544	0.776868	0.75	0.173252
600503	2014	-0.0034569	1.80696	5.52201	1.69262	12	0	-0.0442764	-0.0028808	0.57414	1.00387	22.2036	0.004509	0.0957	0.182216	0.756037	8	1.86001	2.37156	0	0.180711
600500	2014	-0.0462395	1.70306	5.32771	1.60953	15	1	-0.0387542	-0.0385329	0.591456	0.946147	24.1282	0.029313	0.5535	0.52193	0.197447	8	1.20139	0.471086	0.571429	0.166569
600490	2014	-0.0667915	2.13251	5.27862	2.0939	11	1	-0.0387542	-0.0556596	0.519881	1.18473	22.132	0.04533	0.1509	0.2047	-0.548931	8	2.76708	0.790701	1	0.186336
600315	2014	-0.113009	1.69521	4.64165	1.67257	13	1	-0.0387542	-0.0941744	0.592765	0.941782	22.4341	0.164003	0.2714	0.312349	-0.135292	8	4.42284	0.196443	0	0.183837
600278	2014	-0.0254475	1.78354	5.7833	1.54765	14	1	-0.0442764	-0.0212063	0.578044	0.990853	22.5345	0.02745	0.7016	0.475559	-0.055422	9	1.61255	1.20785	1	0.166663
600272	2014	-0.0769237	1.80336	5.45465	1.70417	13	1	-0.0387542	-0.0641031	0.57474	1.00187	20.647	0.039542	0.2651	0.551608	0.127067	9	3.6165	3.2245	0	0.141096
600822	2014	-0.0640238	2.02689	5.47324	1.9633	21	1	-0.0387542	-0.0533532	0.537485	1.12605	22.88	0.00526	0.481	0.860225	-0.22157	9	1.27081	0.906259	0.75	0.180732
600210	2014	-0.175374	1.78239	5.23408	1.71686	15	1	-0.0387542	-0.146145	0.578236	0.990214	23.1024	0.016145	0.2299	0.63716	-0.195038	9	1.30926	0.200435	1	0.168332
600196	2014	-0.108152	1.73683	5.38663	1.63774	16	1	-0.0387542	-0.0901269	0.585828	0.964906	24.2882	0.067065	0.3983	0.459394	0.07723	11	1.69178	0.626778	0.429775	0.176461
600193	2014	-0.0387542	1.96827	5.73585	1.83498	15	0	-0.0442764	-0.0322952	0.547255	1.09348	20.5359	-0.182568	0.147	0.595273	-0.661606	5	4.03257	8.44575	0	0.124058
600171	2014	0.0416702	1.92554	5.69804	1.79645	16	1	-0.0442764	0.0347252	0.554377	1.06974	21.3415	0.021794	0.2645	0.111895	0.008262	7	3.94981	2.26198	1	0.161213
600170	2014	-0.0299843	1.67894	5.68126	1.45233	16	1	-0.0442764	-0.0249869	0.595476	0.932745	25.486	0.015781	0.6068	0.836245	0.246989	9	1.03961	0.799794	0	0.141726
600151	2014	-0.0472188	1.8519	5.91366	1.58695	16	1	-0.0387542	-0.039349	0.566649	1.02884	22.8908	0.005492	0.3026	0.56576	1.40249	9	1.87632	0.490829	0	0.179858
600150	2014	-0.0054383	2.03938	5.88493	1.88517	16	1	-0.0442764	-0.0045319	0.535404	1.13299	24.6704	-0.00078	0.5606	0.621678	0.096677	15	1.6026	0.429032	0.300589	0.161639
601231	2014	-0.0062314	1.98968	5.33618	1.93754	2	0	-0.0442764	-0.0051928	0.543686	1.10538	23.2356	0.056869	0.7498	0.487084	0.15588	9	1.20969	0.120999	0	0.173252
600119	2014	-0.0767848	2.20144	5.72263	2.12583	17	1	-0.0387542	-0.0639874	0.508393	1.22302	21.4481	0.026145	0.3764	0.521372	0.240895	9	2.65963	1.48341	0.6	0.156194
600115	2014	-0.0734896	1.84287	5.68619	1.68947	17	0	-0.0387542	-0.0612413	0.568155	1.02382	25.8203	0.021689	0.4003	0.819698	-0.196336	10	1.13578	0.215778	0.425	0.163036
600104	2014	-0.0230892	1.55803	5.63605	1.28355	17	1	-0.0442764	-0.019241	0.615628	0.865573	26.4129	0.092199	0.743	0.55408	0.05243	9	1.12467	0.952395	0	0.185058
600820	2014	-0.014577	1.79957	5.68887	1.62857	21	1	-0.0442764	-0.0121475	0.575372	0.999758	24.7977	0.024063	0.4346	0.728638	0.528856	11	1.12549	1.04076	1	0.149884
600097	2014	-0.19711	1.62476	5.23485	1.5313	17	1	-0.0387542	-0.164258	0.604507	0.902643	21.0243	0.078566	0.4302	0.320164	-0.321943	9	2.45677	1.06046	1	0.175283
600094	2014	0.0387866	1.67744	4.91008	1.63672	17	0	-0.0442764	0.0323221	0.595727	0.93191	23.7926	0.027326	0.4096	0.669438	6.52137	9	1.26883	0.990853	0	0.156753
600081	2014	-0.0013382	2.00621	5.51494	1.93353	17	1	-0.0442764	-0.0011152	0.540931	1.11456	22.1686	0.089919	0.65	0.659305	0.149982	9	1.66281	0.787477	0	0.172475
601607	2014	-0.0273607	1.44954	5.52893	1.17404	21	1	-0.0442764	-0.0228006	0.633711	0.805298	24.8875	0.046503	0.2781	0.516648	-0.041293	9	1.14747	1.3571	0.425	0.180579
600073	2014	-0.122893	1.52031	5.27422	1.39596	17	1	-0.0387542	-0.102411	0.621915	0.844616	22.5729	0.01144	0.3182	0.500862	-0.120121	9	1.77601	1.12043	1	0.175773
601616	2014	-0.0278905	1.52106	5.40784	1.35108	3	0	-0.0442764	-0.0232421	0.621791	0.845031	21.8502	0.013485	0.279	0.168839	-0.09729	8	1.72514	1.75789	0	0.181329
600050	2014	0.0330365	1.51346	5.64629	1.19469	12	0	-0.0442764	0.0275304	0.623057	0.84081	26.4129	0.021874	0.6309	0.579021	0.054322	8	0.833739	0.253355	0	0.174958
600026	2014	-0.135677	1.89254	5.65237	1.76601	12	1	-0.0387542	-0.113064	0.559877	1.05141	24.9091	0.006135	0.4127	0.65555	-0.091755	14	1.08624	0.216935	0.426184	0.164916
600819	2014	-0.0672913	2.14215	5.45898	2.07229	21	1	-0.0387542	-0.0560761	0.518275	1.19008	22.7976	0.001645	0.2769	0.510463	-0.270443	7	1.30123	0.643027	0	0.17601
600021	2014	-0.0205919	1.70009	5.58308	1.5404	11	1	-0.0442764	-0.0171599	0.591952	0.944492	24.5807	0.041238	0.4284	0.697337	0.417521	14	1.05032	0.252733	0.631579	0.168897
600019	2014	-0.0263997	1.5738	5.52413	1.37561	14	1	-0.0442764	-0.0219997	0.613	0.874333	26.1555	0.026637	0.7498	0.456797	-0.04721	10	0.961872	0.629104	0.338496	0.151284
600018	2014	-0.0846531	1.81196	5.6091	1.66301	8	1	-0.0387542	-0.0705442	0.573307	1.00664	25.2695	0.08324	0.408	0.361182	-0.032693	9	1.91071	0.547469	1	0.151045
600009	2014	0.115519	1.36573	5.34816	1.15115	16	1	-0.0442764	0.096266	0.647679	0.758737	23.8594	0.09777	0.5325	0.182046	-0.031333	9	1.46801	0.128571	0	0.000885
601727	2014	-0.097722	1.82134	5.68583	1.6595	6	1	-0.0387542	-0.081435	0.571743	1.01185	25.69	0.032921	0.5693	0.683561	0.214659	9	1.32305	0.184592	0.375	0.160227
601866	2014	-0.0250905	1.82468	5.65629	1.67543	7	1	-0.0442764	-0.0209088	0.571186	1.01371	24.7037	0.020259	0.4589	0.535358	0.029754	13	1.4164	0.300984	0.426184	0.164916
601872	2014	-0.1219	1.80762	5.44782	1.7091	8	1	-0.0387542	-0.101583	0.57403	1.00423	24.0604	0.007995	0.4093	0.519527	0.473117	12	1.45988	0.896997	0.328326	0.166494
2669	2014	0.101778	2.15437	5.59375	2.09171	2	0	-0.0442764	0.0848148	0.784577	0	20.4691	0.090134	0.1797	0.197794	0.209681	9	1.91677	1.99949	0	0.173553
600818	2014	-0.038163	1.9662	5.37595	1.9112	21	1	-0.0442764	-0.0318025	0.5476	1.09233	20.4186	0.019311	0.4092	0.450462	-0.072574	5	8.22402	3.16458	1	0.131782
2636	2014	-0.0358151	1.98548	5.5555	1.90248	3	0	-0.0442764	-0.0298459	0.670238	0	21.5565	0.017948	0.3983	0.419473	0.027609	9	1.28995	0.360756	0	0.157144
2605	2014	-0.0210951	2.18265	5.4962	2.13463	3	0	-0.0442764	-0.0175792	0.68247	0	21.0955	0.084908	0.1872	0.334607	0.191239	7	3.72722	0.963795	0	0.159587
2565	2014	-0.0794118	1.84973	5.54463	1.73617	3	0	-0.0387542	-0.0661765	0.634009	0	21.9119	-0.014597	0.4556	0.439794	-0.303368	9	2.1453	0.356273	0	0.163775
2527	2014	-0.0442764	2.08679	5.62769	2.00601	4	0	-0.0387542	-0.036897	0.663206	0	21.6294	0.082125	0.1855	0.175205	0.224248	9	1.9896	0.962558	0	0.154985
2486	2014	-0.066813	2.17805	5.65096	2.10393	4	1	-0.0387542	-0.0556775	0.644478	0	21.23	0.014171	0.2256	0.367307	-0.10833	9	2.43135	1.78297	0	0.186336
2454	2014	-0.0145467	1.99638	5.41387	1.93642	4	0	-0.0442764	-0.0121223	0.687912	0	22.0441	0.080408	0.501	0.344732	0.250638	9	1.51214	0.540133	0	0.186336
2451	2014	0.0639753	2.14036	5.58369	2.07421	4	0	-0.0442764	0.0533128	0.753163	0.201551	21.1808	0.01948	0.6161	0.569306	0.823567	7	1.72646	3.0104	0	0.169954
2401	2014	0.113751	2.10352	5.45525	2.05148	4	0	-0.0442764	0.0947921	0.794527	0	20.7727	0.050559	0.5581	0.357564	-0.031532	7	4.49714	1.40908	0	0.151468
600843	2014	-0.118842	2.02487	5.48508	1.95936	21	1	-0.0387542	-0.0990349	0.537822	1.12493	21.7285	0.086641	0.1921	0.401237	-0.096594	9	1.87792	0.490066	0	0.183837
2346	2014	-0.0507652	2.17767	5.00996	2.15956	4	0	-0.0387542	-0.0423043	0.657814	0.288087	21.3606	0.044632	0.6252	0.24215	6.52137	9	1.25256	5.0523	0	0.000383
600616	2014	-0.0302683	1.40104	5.40548	1.17425	22	1	-0.0442764	-0.0252236	0.641793	0.778357	21.5169	0.030839	0.349	0.128521	0.323992	8	2.11789	1.9071	0	0.182282
600850	2014	-0.0244402	2.22393	5.57464	2.16339	21	1	-0.0442764	-0.0203669	0.504646	1.23551	22.0729	0.072217	0.4605	0.60331	0.725891	9	2.36999	0.455295	0	0.186336
668	2014	-0.0179699	1.69215	5.37851	1.59451	24	0	-0.0442764	-0.0149749	0.946435	0	21.2463	-0.027734	0.3928	0.585729	0.284244	7	1.58074	8.44575	0	0.186336
600848	2014	0.104861	2.3076	5.49139	2.25395	21	1	-0.0442764	0.0873841	0.490699	1.282	21.2648	-0.034843	0.265	0.884506	-0.001986	9	3.14366	0.43922	0.273703	0.153379
863	2014	-0.0330951	1.66357	5.19712	1.58688	17	0	-0.0442764	-0.0275792	0.993458	0.413805	23.1672	0.010314	0.3552	0.73337	0.764631	9	1.05992	1.49684	0	0.15948
2028	2014	-0.012039	1.60786	5.36291	1.4827	10	0	-0.0442764	-0.0100325	0.689996	0	22.416	0.09272	0.1836	0.306745	0.448335	7	1.55276	0.219837	0	0.13504
2116	2014	-0.0045275	1.81608	5.69157	1.6506	7	1	-0.0442764	-0.0037729	0.696238	0.576877	21.8987	0.061485	0.5373	0.726633	0.263342	12	2.27206	0.175225	0	0.17052
2158	2014	0.0269772	1.8632	5.65008	1.72884	7	0	-0.0442764	0.022481	0.722418	0.14356	20.9576	0.14505	0.3681	0.235002	-0.250078	9	3.77127	1.43815	0	0.170047
600845	2014	0.0779193	1.81541	4.84558	1.78577	21	1	-0.0442764	0.0649327	0.572732	1.00856	22.3665	0.062857	0.555	0.492449	0.491708	9	2.33182	0.100404	0	0.184268
2195	2014	-0.0172062	2.25435	5.07356	2.23657	7	0	-0.0442764	-0.0143385	0.685702	0.639886	22.1794	0.026474	0.1646	0.073802	2.10341	9	1.42524	1.48159	0	0.000527
2252	2014	-0.0083341	2.04984	4.58307	2.03793	6	0	-0.0442764	-0.0069451	0.693074	0.124348	22.9618	0.054429	0.3195	0.080512	0.737725	9	5.04992	1.40233	0	0.137854
603128	2014	0.0209107	1.96265	5.86619	1.78573	2	1	-0.0442764	0.0174256	0.548192	1.09036	21.8569	0.038363	0.585	0.547502	0.02579	9	1.56881	0.2175	0	0.000431
2269	2014	-0.128644	1.75173	5.25645	1.67967	6	0	-0.0387542	-0.107203	0.593097	0	22.6673	0.020845	0.6017	0.47951	0.132883	5	2.00015	0.546215	0.225434	0.155457
600844	2014	-0.0750165	1.57473	5.61691	1.34484	21	0	-0.0387542	-0.0625137	0.612844	0.874853	21.9072	0.013881	0.1885	0.511195	0.289223	9	2.06388	1.59025	0	0.136841
2278	2014	-0.137915	1.73819	5.62961	1.56639	5	0	-0.0387542	-0.11493	0.585392	0.417427	21.3633	0.030304	0.1713	0.344916	0.082155	9	1.7105	1.35017	0	0.116341
2328	2014	-0.101286	1.77587	4.96483	1.73328	5	0	-0.0387542	-0.0844047	0.615832	0.541476	22.0775	0.04044	0.36	0.314529	-0.055371	9	1.18595	0.870938	0	0.150679
600851	2014	-0.158974	1.63476	5.5767	1.44187	21	0	-0.0387542	-0.132478	0.60284	0.908201	22.7064	0.038564	0.0957	0.237497	-0.087521	9	1.35377	1.49529	0	0.180732
600826	2014	-0.0884804	1.72114	5.59754	1.5546	21	1	-0.0387542	-0.0737337	0.588443	0.956191	22.404	0.097177	0.5142	0.244269	0.358459	9	1.77895	2.14203	0	0.158721
600748	2014	-0.132197	1.87111	5.66878	1.73314	18	1	-0.0387542	-0.110164	0.563448	1.03951	23.6543	0.049001	0.6365	0.705136	6.52137	7	1.43961	0.284753	0	0.176461
600741	2014	-0.0838878	1.67008	5.69143	1.43332	18	1	-0.0387542	-0.0699065	0.596953	0.927823	24.8702	0.097966	0.601	0.549072	0.134033	9	1.18138	0.744043	1	0.186336
600732	2014	0.0551939	1.88041	5.56333	1.76989	18	0	-0.0442764	0.0459949	0.561898	1.04467	20.6785	-0.037179	0.1119	0.493079	5.37713	6	3.81212	8.44575	0	0.157405
600708	2014	-0.0689833	1.95657	5.74112	1.80476	18	1	-0.0387542	-0.0574861	0.549204	1.08699	22.4382	0.037807	0.3581	0.650385	0.591149	9	1.4423	0.91379	1	0.170887
600833	2014	-0.0449991	1.85833	5.75244	1.68537	22	1	-0.0387542	-0.0374992	0.565578	1.03241	20.8011	0.034251	0.2339	0.397796	0.026913	9	3.05796	1.80935	1	0.167441
600692	2014	-0.0234793	1.89556	5.58218	1.78827	21	0	-0.0442764	-0.0195661	0.559374	1.05309	21.4111	0.021291	0.3251	0.713047	0.081565	6	2.11742	4.65443	0	0.11872
600679	2014	-0.051655	1.94043	5.48706	1.86154	21	1	-0.0387542	-0.0430459	0.551895	1.07802	20.9158	0.032177	0.3313	0.428668	-0.365498	7	2.74499	3.07171	0	0.177884
600676	2014	-0.0843904	1.77735	5.61469	1.62609	21	1	-0.0387542	-0.0703253	0.579075	0.987418	22.7038	0.049063	0.51013	0.464039	-0.102108	9	1.40862	0.376191	0.287054	0.180579
600675	2014	0.0083845	1.71248	5.70039	1.48269	21	1	-0.0442764	0.0069871	0.589886	0.951378	24.4323	-0.010804	0.3636	0.81994	6.52137	11	1.13375	0.615283	1	0.177394
600663	2014	-0.102942	1.89831	5.63979	1.77694	22	1	-0.0387542	-0.0857849	0.558916	1.05462	24.5436	0.038308	0.5669	0.665861	0.308634	8	1.96107	0.269304	0	0.17601
600662	2014	-0.150688	2.11494	5.644	2.03899	22	1	-0.0387542	-0.125574	0.52281	1.17497	22.5505	0.037084	0.4788	0.482669	0.087555	9	1.91613	0.667452	0.287054	0.165315
600661	2014	-0.0328331	2.17639	5.12466	2.1535	22	1	-0.0442764	-0.0273609	0.512567	1.20911	21.2673	0.030488	0.25773	0.459566	-0.573748	11	2.7394	1	0	0.170787
600655	2014	-0.0837248	1.57067	5.48	1.39128	22	1	-0.0387542	-0.0697706	0.613521	0.872597	23.3502	0.074208	0.1726	0.419335	0.154917	8	1.64768	0.84968	0.30297	0.185058
600653	2014	0.0025519	1.75371	5.42663	1.63006	24	0	-0.0442764	0.0021266	0.583015	0.974284	22.8072	-0.022443	0.113	0.714485	0.133422	11	1.50556	1.38243	0	0.151573
600651	2014	-0.105407	1.86719	5.58726	1.74463	23	1	-0.0387542	-0.087839	0.564103	1.03733	22.4358	0.014025	0.2185	0.456776	-0.054689	9	1.6832	0.549998	1	0.168269
600650	2014	-0.0996662	1.97625	5.91711	1.7826	22	1	-0.0387542	-0.0830552	0.545925	1.09792	21.961	0.077615	0.3854	0.23892	0.047622	9	2.43535	0.880071	0.75	0.17226
600648	2014	-0.0628301	1.87055	5.70333	1.72088	22	1	-0.0387542	-0.0523584	0.563542	1.03919	23.9874	0.028698	0.5303	0.645826	-0.262261	8	1.7867	0.738941	0	0.180477
600642	2014	-0.0875025	1.37029	5.48532	1.06688	22	1	-0.0387542	-0.0729187	0.646918	0.761272	24.4723	0.063963	0.5103	0.296024	0.269485	11	0.988269	0.287193	0.272727	0.186336
600838	2014	-0.156425	1.77837	5.64666	1.61569	21	0	-0.0387542	-0.130355	0.578905	0.987982	20.7213	0.044064	0.1959	0.244218	0.209061	9	3.79108	8.44575	0	0.171643
600641	2014	0.0532585	1.62327	5.6428	1.38748	22	1	-0.0442764	0.0443821	0.604754	0.901819	22.6975	0.067097	0.5054	0.472928	2.40959	9	1.16705	0.749162	0	0.173252
600639	2014	0.170559	2.01891	5.87046	1.86299	22	1	-0.0442764	0.142133	0.538816	1.12161	23.2422	0.041723	0.4382	0.495296	-0.162143	9	1.98946	1.02552	0	0.160084
600637	2014	-0.172241	2.18778	5.62725	2.0932	22	1	-0.0387542	-0.143534	0.51067	1.21543	22.5965	0.109084	0.4192	0.284226	0.34269	9	6.76556	0.241862	1	0.132521
600636	2014	0.0393436	1.78199	5.28477	1.70838	22	1	-0.0442764	0.0327863	0.578301	0.989997	22.0794	0.01266	0.3153	0.456487	-0.040448	9	1.7909	0.643639	1	0.175333
600635	2014	-0.0876372	1.70873	5.69567	1.49171	23	1	-0.0387542	-0.073031	0.590512	0.949295	23.2333	0.030413	0.1999	0.56392	0.201852	9	1.7041	0.348534	0	0.179858
600825	2014	-0.0871469	2.03061	5.62325	1.94304	21	1	-0.0387542	-0.0726224	0.536864	1.12812	22.4866	0.008655	0.3006	0.565717	0.284017	9	2.48279	1.30855	0	0.168332
600630	2014	-0.132332	1.91048	5.44244	1.8338	22	1	-0.0387542	-0.110276	0.556887	1.06138	21.5593	0.027631	0.3008	0.292332	0.397558	9	2.26631	0.42891	0	0.176773
600629	2014	-0.0875737	2.16566	5.3756	2.10377	22	1	-0.0387542	-0.0729781	0.514356	1.20315	21.1658	0.004613	0.7193	0.303847	0.834464	7	4.12903	3.83892	1	0.171152
600626	2014	-0.0305747	2.00834	5.40329	1.95091	22	1	-0.0442764	-0.0254789	0.540577	1.11574	22.1018	0.042595	0.3107	0.384018	-0.003819	9	1.81022	0.20632	1	0.185051
600624	2014	-0.073842	1.99665	5.3493	1.94451	22	1	-0.0387542	-0.061535	0.542526	1.10925	21.2266	0.006672	0.1874	0.387444	0.089428	9	3.14677	1	0	0.186336
600622	2014	0.0157769	1.43514	5.53238	1.14611	22	1	-0.0442764	0.0131474	0.63611	0.797299	22.9125	0.044765	0.1213	0.61334	4.34468	9	1.09032	0.726241	0	0.185725
600620	2014	-0.15242	1.92778	5.714	1.79339	22	0	-0.0387542	-0.127016	0.554004	1.07099	20.5729	0.090349	0.2508	0.080902	-0.019614	11	5.05062	6.10572	0	0.177702
600618	2014	0.0759836	1.84522	5.20245	1.79259	22	1	-0.0442764	0.0633197	0.567763	1.02512	22.4733	-0.102106	0.5029	0.607928	0.040679	9	2.14002	0.100404	1	0.186336
600824	2014	-0.143182	1.62037	5.38957	1.49111	21	1	-0.0387542	-0.119318	0.605239	0.900203	21.7156	0.072391	0.3904	0.303715	-0.252456	7	2.5244	0.262356	1	0.000287
600615	2014	-0.0577356	1.9137	5.49155	1.80551	22	1	-0.0387542	-0.048113	0.55635	1.06317	20.2792	0.02388	0.2438	0.234349	0.575152	7	3.673	8.44575	1	0.162959
600613	2014	-0.179094	1.84881	5.40718	1.76789	22	0	-0.0387542	-0.149245	0.567165	1.02712	21.5358	0.080273	0.2459	0.113418	0.250741	9	1.91954	1.11453	0	0.164727
600612	2014	0.0233685	1.65362	5.20919	1.57319	22	1	-0.0442764	0.0194737	0.599696	0.918679	23.1718	0.106146	0.4209	0.599942	-0.273375	6	1.81107	0.439272	1	0.000335
600611	2014	-0.0291178	1.7716	5.75476	1.55663	22	1	-0.0442764	-0.0242648	0.580033	0.984224	23.1427	0.044168	0.2076	0.382701	0.239353	7	1.75242	1.01862	0	0.186336
600623	2015	-0.0807732	2.58919	5.88211	2.33772	23	1	-0.0423384	-0.067311	0.458122	1.46637	24.2133	0.016134	0.7215	0.426921	-0.248141	7	1.19544	3.54226	1	0.126608
600818	2015	-0.0271048	2.43902	5.43256	2.27358	22	1	-0.0424877	-0.0225873	0.468797	1.35501	20.6666	0.045721	0.4092	0.421612	-0.012539	5	8.22402	0.410647	0	0.146339
600315	2015	-0.101421	1.99075	5.2144	1.69461	14	1	-0.0423384	-0.0845175	0.543508	1.10597	22.8224	0.197881	0.2707	0.297895	-0.124207	7	3.54885	0.933353	0.254831	0.185548
2328	2015	-0.0955624	2.45446	5.7844	2.05858	6	0	-0.0423384	-0.0796353	0.620588	0.435266	22.0812	0.039032	0.3622	0.298121	0.012921	9	1.64335	2.19327	0	0.142189
600019	2015	-0.0150326	2.2496	5.58004	1.80803	15	1	-0.0424877	-0.0125271	0.500366	1.24978	26.1791	0.00305	0.7498	0.478281	0.004265	10	0.871101	0.557395	0.289835	0.173131
2669	2015	0.122796	2.40256	5.63022	2.18401	3	0	-0.0424877	0.10233	0.802044	0	20.6234	0.124362	0.1797	0.203583	-0.029856	9	5.29144	2.15311	0	0.141823
601872	2015	-0.0919304	2.48176	5.73215	2.13542	9	1	-0.0423384	-0.0766087	0.461674	1.37875	24.165	0.066025	0.4738	0.41552	-0.03815	12	1.55075	3.41635	0.341977	0.154468
600021	2015	-0.0116479	2.56458	5.83332	2.19923	12	1	-0.0424877	-0.0097066	0.458122	1.42477	24.6743	0.042888	0.4302	0.697041	-0.019424	14	1.30286	0.38825	0.472222	0.159877
2565	2015	-0.0927949	2.54354	5.71343	2.2474	4	0	-0.0423384	-0.0773291	0.622887	0	21.9555	0.042569	0.4556	0.43054	0.599336	7	2.82996	1.7698	0	0.176541
600851	2015	-0.15193	2.50216	5.81836	2.0564	22	0	-0.0423384	-0.126609	0.458273	1.39009	22.5224	0.028717	0.0957	0.205348	-0.2227	9	2.45165	0.940261	0	0.178485
600826	2015	-0.0979272	2.49122	5.81255	2.06228	22	1	-0.0423384	-0.081606	0.460097	1.38401	22.2334	0.114405	0.5142	0.279117	0.39667	9	3.47909	1.73479	0	0.148175
600026	2015	-0.121489	2.4891	5.69954	2.18577	13	1	-0.0423384	-0.101241	0.46045	1.38284	24.9483	0.006763	0.3812	0.612113	0.01766	13	1.10651	0.424177	0.335987	0.170561
2158	2015	0.0274579	2.33616	5.71696	1.87399	8	0	-0.0424877	0.0228816	0.722818	0.16024	21.547	0.068763	0.3297	0.192609	-0.089674	9	2.84502	0.614557	0	0.147923
600819	2015	-0.10293	2.41016	5.78873	1.89121	22	1	-0.0423384	-0.0857754	0.473607	1.33898	22.8277	-0.059604	0.2769	0.576628	0.046158	7	1.37015	0.528287	0	0.172074
668	2015	-0.030782	2.28621	5.21914	2.23479	25	0	-0.0424877	-0.0256517	0.990136	0	21.0888	0.020214	0.3928	0.494807	6.52137	6	3.48258	2.10945	0	0.17219
2028	2015	-0.009767	2.37225	5.77866	1.79819	11	0	-0.0424877	-0.0081392	0.691884	0	22.5466	0.069206	0.182	0.335835	0.652449	7	1.71634	1.28068	0	0.144902
600754	2015	-0.0425596	2.24032	5.12439	2.14338	19	1	-0.0423384	-0.0354663	0.501914	1.24462	24.0201	0.023736	0.5032	0.686436	-0.107115	9	1.74889	1.84478	0.47619	0.175116
600050	2015	0.0454756	2.30979	5.55921	1.96443	13	0	-0.0424877	0.0378964	0.490335	1.28322	26.4129	0.016958	0.6254	0.619634	-0.031118	7	0.833739	0.459259	0	0.172299
2636	2015	-0.0073755	2.55387	5.16441	2.50691	4	0	-0.0424877	-0.0061463	0.693871	0.0333213	21.7117	0.020142	0.3983	0.482684	0.173388	9	2.90825	0.286132	0	0.151081
601616	2015	-0.0405537	2.43074	5.73594	2.0847	4	0	-0.0424877	-0.0337947	0.470177	1.35041	21.8213	0.003102	0.1404	0.153631	-0.323634	9	2.83819	1.16822	0	0.159506
600748	2015	-0.134317	2.46703	5.79434	1.96606	19	1	-0.0423384	-0.11193	0.464128	1.37057	24.0292	0.022166	0.6365	0.797891	6.52137	7	1.33093	0.80611	0	0.179748
600626	2015	-0.0045402	2.58919	5.75331	2.36571	23	1	-0.0424877	-0.0037835	0.458122	1.45697	22.2951	0.039143	0.3107	0.435083	0.079053	9	2.87465	0.303868	0	0.168112
600741	2015	-0.0492795	2.2554	5.57805	1.76461	19	1	-0.0423384	-0.0410663	0.4994	1.253	25.0876	0.088151	0.601	0.572164	0.320332	9	1.12627	1.13676	1	0.180644
2605	2015	-0.0504228	2.20096	5.34609	2.09225	4	0	-0.0423384	-0.042019	0.658099	0	21.0953	0.06199	0.1885	0.268005	0.077949	7	5.03241	0.370669	0	0.158538
600708	2015	0.0457897	2.51596	5.77908	2.14896	19	1	-0.0424877	0.038158	0.458122	1.39776	24.6338	0.010071	0.3822	0.831522	0.057298	11	1.06529	2.55412	1	0.186336
600073	2015	-0.0701621	2.27587	5.56197	1.99757	18	1	-0.0423384	-0.0584684	0.495989	1.26437	22.7632	0.02953	0.3182	0.533884	-0.289998	9	2.25941	1.32327	1	0.170164
2116	2015	0.0022344	2.40505	5.79329	2.01914	8	1	-0.0424877	0.001862	0.701857	0.594979	21.9832	0.064679	0.5314	0.68764	0.703196	12	2.73225	0.645824	0	0.169202
601607	2015	-0.0094951	2.22097	5.60782	1.68656	22	1	-0.0424877	-0.0079126	0.505139	1.23387	25.032	0.045254	0.2782	0.54525	-0.057458	9	1.18977	1.43285	0.335453	0.181148
600833	2015	-0.042261	2.54046	5.83351	2.14754	23	1	-0.0424877	-0.0352175	0.458122	1.41137	20.9304	0.033467	0.2339	0.36341	-0.01486	9	4.01945	0.196343	1	0.167578
600692	2015	0.0010868	2.49747	5.83492	2.04576	22	0	-0.0424877	0.0009056	0.459056	1.38748	21.6451	0.023756	0.3251	0.739408	0.137264	7	2.43724	1.84147	0	0.142676
2451	2015	0.028954	2.57032	5.82608	2.24973	5	0	-0.0424877	0.0241284	0.724061	0.269969	21.3216	0.010627	0.5979	0.614285	-0.142451	7	2.97124	0.869574	0	0.145258
600612	2015	0.0341766	2.21641	5.41981	1.90946	23	1	-0.0424877	0.0284805	0.505898	1.23134	23.1708	0.122978	0.4209	0.530572	-0.25347	6	2.21288	0.792124	0.345679	0.000206
600081	2015	-0.0111707	2.58696	5.8545	2.22408	18	1	-0.0424877	-0.0093089	0.458122	1.4372	22.1826	0.065284	0.65	0.644068	0.449354	9	2.28066	1.70192	0	0.166581
600620	2015	-0.0424158	2.58686	5.64786	2.36691	23	0	-0.0424103	-0.0353465	0.458122	1.43714	22.4087	0.009105	0.2508	0.222388	-0.040826	11	1.98234	4.18487	0.474576	0.154759
600827	2015	-0.0453459	2.42565	5.74617	1.913	22	1	-0.0423384	-0.0377882	0.471025	1.34758	24.4935	0.02732	0.4367	0.549517	0.219767	12	1.23742	0.239717	0.75	0.178488
600094	2015	-0.0230628	2.4377	5.77552	2.12448	18	0	-0.0424877	-0.019219	0.469018	1.35427	24.3199	0.017564	0.199	0.730328	-0.144128	9	1.29397	1.4362	0	0.157882
600679	2015	-0.0542584	2.58919	5.77698	2.32204	22	1	-0.0423384	-0.0452153	0.458122	1.46637	21.2413	0.002432	0.2913	0.254574	-0.420999	6	3.06351	1.48237	0	0.151773
600676	2015	-0.071693	2.43603	5.74875	2.10136	22	1	-0.0423384	-0.0597442	0.469296	1.35335	22.7187	0.053546	0.3036	0.436776	0.144541	9	2.09105	0.824571	0.260494	0.181148
600895	2015	0.0184346	2.51243	5.78645	2.13803	19	1	-0.0424877	0.0153621	0.458122	1.3958	23.6427	0.026434	0.5075	0.572482	1.82197	6	2.98194	0.789717	0	0.175934
600097	2015	-0.215615	2.21004	5.55472	2.03457	18	1	-0.0423384	-0.179679	0.50696	1.2278	20.8858	-0.093782	0.4302	0.32636	0.219987	9	3.70841	0.529748	1	0.168017
600675	2015	0.0071697	2.41883	5.77362	1.98969	22	1	-0.0424877	0.0059748	0.472162	1.34379	24.3238	-0.076488	0.3636	0.883525	1.71524	7	1.28072	0.670922	0.416667	0.183759
600848	2015	0.170559	2.49606	5.68532	2.23214	22	1	-0.0424877	0.142133	0.45929	1.3867	22.6663	0.034727	0.4507	0.496452	6.52137	9	1.92866	0.635653	0	0.120659
600624	2015	-0.0467786	2.50551	5.74584	2.18924	23	1	-0.0423384	-0.0389822	0.458122	1.39195	21.3315	0.031799	0.1874	0.424866	0.07453	9	4.62791	0.606111	0	0.178746
600663	2015	-0.0911785	2.42337	5.71103	2.03681	23	1	-0.0423384	-0.075982	0.471405	1.34632	24.6831	0.040457	0.5642	0.690369	-0.186005	9	2.24552	0.477834	0	0.172074
600104	2015	-0.0039348	2.07899	5.27281	1.77091	18	1	-0.0424877	-0.003279	0.528802	1.15499	26.4129	0.078326	0.743	0.587755	0.276167	7	1.04504	0.905478	0	0.186336
600820	2015	-0.0092343	2.48542	5.82047	2.03722	22	1	-0.0424877	-0.0076953	0.461064	1.38079	24.8646	0.023921	0.4346	0.731488	0.860896	9	1.26345	1.00721	0.207269	0.156764
2346	2015	-0.124537	2.47042	5.66566	2.26131	5	0	-0.0423384	-0.103781	0.59651	0.180146	21.4169	0.057882	0.6252	0.255964	0.618802	9	1.56666	1.78697	0	0.000364
600619	2015	-0.0779587	2.44065	5.79871	2.02912	23	1	-0.0423384	-0.0649655	0.468525	1.35592	23.0831	0.009652	0.2521	0.55542	0.288944	9	1.37011	0.735818	0.265409	0.173729
600662	2015	-0.118709	2.56701	5.86337	2.17011	23	1	-0.0423384	-0.0989246	0.458122	1.42612	22.6556	0.03258	0.48	0.483997	0.368821	9	3.00543	0.754154	0.259533	0.166581
600115	2015	-0.0112796	2.50237	5.82336	2.08669	18	0	-0.0424877	-0.0093996	0.458238	1.39021	25.9999	0.025788	0.3861	0.807617	-0.208701	11	1.18867	0.32874	0.335453	0.180644
600824	2015	-0.130707	2.39099	5.76473	1.88073	22	1	-0.0423384	-0.108922	0.476802	1.32833	21.7403	0.071875	0.3904	0.272995	-0.661264	9	3.62761	0.741627	0.345679	0.000364
600661	2015	-0.0300903	2.58919	5.76832	2.46105	23	1	-0.0424877	-0.0250752	0.458122	1.46637	21.3443	0.011138	0.23843	0.513065	0.014928	11	4.42285	1.07487	0	0.166451
600850	2015	-0.012366	2.58704	5.74504	2.35381	22	1	-0.0424877	-0.010305	0.458122	1.43725	22.2861	0.069096	0.4605	0.611104	0.837498	9	4.09329	1.24998	0	0.186336
600119	2015	-0.0754916	2.55801	5.82437	2.22843	18	1	-0.0423384	-0.0629097	0.458122	1.42112	21.567	0.040005	0.3857	0.523954	-0.182076	9	3.1392	2.18807	0	0.152277
600597	2015	0.0489227	2.29459	5.50173	1.94282	13	1	-0.0424877	0.0407689	0.492869	1.27477	23.4607	0.032117	0.5435	0.659273	-0.661606	7	1.92283	1.08281	1	0.186336
601231	2015	-0.0044788	2.3999	5.7164	1.98791	3	0	-0.0424877	-0.0037323	0.475317	1.33328	23.2906	0.052989	0.7498	0.477494	0.003385	9	2.89195	0.857941	0	0.186336
600655	2015	-0.0816443	2.44432	5.74787	2.01157	23	1	-0.0423384	-0.0680369	0.467914	1.35796	23.5656	0.047432	0.1724	0.508954	-0.230061	8	1.86286	0.698076	0.252998	0.186336
2454	2015	0.0007448	2.42132	5.68944	2.09438	5	0	-0.0424877	0.0006207	0.700619	0	22.198	0.078926	0.4344	0.387265	0.750744	8	1.74489	1.49864	0	0.186336
2527	2015	-0.016059	2.2867	5.56924	2.14198	5	0	-0.0424877	-0.0133825	0.686655	0	21.9509	0.056126	0.1881	0.343794	0.349541	9	2.90352	1.55784	0	0.155803
600150	2015	0.0030784	2.45421	5.82229	1.95385	17	1	-0.0424877	0.0025654	0.466266	1.36345	24.6616	-0.004553	0.5437	0.621197	-0.228801	13	1.55629	0.466273	0.252392	0.162073
600653	2015	-0.0253533	2.49096	5.80719	2.10988	25	0	-0.0424877	-0.0211277	0.46014	1.38387	22.8814	0.006385	0.113	0.750233	0.861343	11	1.84594	1.72029	0	0.151167
600151	2015	-0.0226824	2.57551	5.78955	2.21852	17	1	-0.0424877	-0.018902	0.458122	1.43084	23.1028	0.016683	0.3034	0.612229	1.24109	9	2.043	1.2993	0	0.167474
600651	2015	-0.0787936	2.58222	5.83919	2.18431	24	1	-0.0423384	-0.0656613	0.458122	1.43457	22.848	0.046327	0.2185	0.598033	0.306085	11	2.04084	2.6739	1	0.156436
600616	2015	-0.0116332	2.42548	5.82256	1.87092	23	1	-0.0424877	-0.0096944	0.471054	1.34749	21.6256	0.028555	0.3488	0.200235	0.403432	9	2.71196	0.478825	0	0.174906
600650	2015	-0.130529	2.58919	5.82044	2.26202	23	1	-0.0423384	-0.108774	0.458122	1.43866	22.3236	0.05404	0.3854	0.235908	0.099505	9	4.34333	0.27964	0.344828	0.000637
863	2015	0.0060823	2.58919	5.5107	2.44799	18	0	-0.0424877	0.0050686	0.983474	0.899661	23.3242	0.005906	0.3448	0.77637	0.014882	9	1.58061	1.85803	0	0.159121
600170	2015	-0.0169612	2.32818	5.68525	1.84621	17	1	-0.0424877	-0.0141344	0.48727	1.29343	25.6805	0.013861	0.3168	0.832613	0.298184	9	1.12445	0.743048	0.207269	0.139421
600601	2015	-0.0783796	2.51888	5.80675	2.15654	30	1	-0.0423384	-0.0653163	0.458122	1.39938	22.9706	0.011738	0.1165	0.613653	0.558364	9	2.04718	0.419131	0	0.128819
600649	2015	-0.0508904	2.5328	5.12599	2.43068	23	1	-0.0423384	-0.0424086	0.458122	1.40711	24.5033	0.082722	0.4561	0.52854	4.82919	10	2.10754	0.85587	0.625	0.172074
600648	2015	-0.0652011	2.44807	5.75728	2.02495	23	1	-0.0423384	-0.0543343	0.467288	1.36004	24.0997	0.019924	0.5303	0.67284	0.884562	8	1.61418	0.446252	0	0.186311
600171	2015	0.101506	2.56201	5.8514	2.17342	17	1	-0.0424877	0.0845887	0.458122	1.42334	21.4498	0.025939	0.2645	0.10481	0.002507	7	7.00971	0.817677	0	0.15815
2324	2015	-0.0885151	2.40923	5.71201	2.03165	6	0	-0.0423384	-0.0737626	0.626444	0.443956	21.7942	0.089232	0.5143	0.369612	0.319936	9	2.32774	2.48001	0	0.172289
2278	2015	-0.134487	2.23588	5.63844	2.03088	6	0	-0.0423384	-0.112073	0.588241	0.380095	21.2815	0.008484	0.1307	0.296973	0.653942	9	3.88429	0.568046	0	0.166269
600845	2015	0.0742912	2.34801	5.43776	2.1379	22	1	-0.0424877	0.0619093	0.483964	1.30445	22.576	0.051975	0.555	0.376848	0.067277	9	3.0945	0.319581	0	0.182489
600618	2015	0.0638305	2.47891	5.74363	2.11783	23	1	-0.0424877	0.0531921	0.462149	1.37717	22.3018	0.021636	0.5029	0.531757	-0.247239	9	3.51125	0.428118	1	0.166581
2178	2015	0.0014766	2.58919	5.78406	2.43955	8	0	-0.0424877	0.0012305	0.701227	0	21.4727	0.054191	0.1846	0.401263	0.639764	7	4.08654	1.34006	0	0.134388
601866	2015	-0.0082822	2.5379	5.73012	2.25151	8	1	-0.0424877	-0.0069019	0.458122	1.40994	24.7642	-0.051667	0.4549	0.609028	0.017686	13	1.71636	0.689498	0.335987	0.167689
2195	2015	-0.0937914	2.58919	5.80254	2.37081	8	0	-0.0423384	-0.0781595	0.622059	0.614334	22.2964	0.086627	0.1646	0.077848	-0.047924	9	3.98125	2.34544	0	0.000319
601727	2015	-0.0880174	2.55744	5.818	2.14945	7	1	-0.0423384	-0.0733478	0.458122	1.4208	25.8116	0.029874	0.5482	0.693875	0.362421	9	1.46606	0.333266	0.360684	0.000319
2252	2015	-0.0487952	1.99174	4.75103	1.88814	7	0	-0.0423384	-0.0406627	0.659451	0.129236	23.1705	0.128109	0.3208	0.073802	-0.228042	9	7.25062	2.84507	0	0.158215
603128	2015	0.0068485	2.57745	5.87597	2.24907	3	1	-0.0424877	0.0057071	0.458122	1.43192	21.8427	0.050336	0.579	0.493126	0.156922	9	3.5279	0.401259	0	0.177045
2269	2015	-0.086759	2.53934	5.74674	2.27639	7	0	-0.0423384	-0.0722992	0.627903	0	22.6627	-0.062103	0.5038	0.553672	0.267762	5	2.98006	1.71394	0	0.145798
600009	2015	0.130168	2.22715	5.50074	1.85651	17	1	-0.0424877	0.108474	0.504109	1.2373	23.9674	0.104691	0.5325	0.192739	-0.037272	9	1.80089	0.9571	0.254831	0.000319
600629	2015	-0.040783	2.50204	5.68734	2.21099	23	1	-0.0424877	-0.0339858	0.458294	1.39002	22.1556	0.038204	0.51	0.816329	-0.540505	7	2.87756	5.75454	0.207269	0.154635
600844	2015	-0.075414	2.43881	5.78718	2.03858	22	0	-0.0423384	-0.062845	0.468832	1.35489	21.8435	-0.016067	0.2265	0.495069	-0.092309	9	2.46409	1.26024	0	0.151623
2401	2015	0.130585	2.55876	5.80766	2.24485	5	0	-0.0424877	0.108821	0.808516	0	20.9183	0.047527	0.5371	0.411106	0.047872	7	6.79653	0.201939	0	0.000273
2162	2015	-0.061775	2.52919	5.75768	2.23343	8	0	-0.0423384	-0.0514792	0.648665	0.0994685	21.4858	0.006669	0.4962	0.619012	-0.049142	9	4.6603	1.10966	0	0.162199
600018	2015	-0.0836422	2.19705	5.27438	1.97893	9	1	-0.0423384	-0.0697018	0.509124	1.22059	25.3135	0.079838	0.3136	0.318433	-0.046556	8	1.8275	0.867931	0.526316	0.152728
600622	2015	0.0019792	2.44658	5.87057	1.94926	23	1	-0.0424877	0.0016493	0.467536	1.35921	22.951	0.031688	0.1213	0.62387	0.110915	9	1.56556	0.33733	0	0.149508
600630	2015	-0.110925	2.56615	5.76179	2.26911	23	1	-0.0423384	-0.0924374	0.458122	1.42564	21.5982	0.033739	0.3008	0.293029	0.573805	9	5.54981	0.491881	0	0.165363
600278	2015	-0.017919	2.47344	5.79455	2.07312	15	1	-0.0424877	-0.0149325	0.46306	1.37413	22.5538	0.028891	0.7016	0.491215	0.123819	9	2.02678	0.274889	1	0.172289
600604	2015	0.170559	2.58919	5.62212	2.44457	23	0	-0.0424877	0.142133	0.458122	1.45677	22.8986	0.013369	0.5043	0.593123	6.52137	6	2.26049	1.76646	0	0.170345
600613	2015	-0.136873	2.42697	5.59822	2.14888	23	0	-0.0423384	-0.114061	0.470805	1.34832	21.7056	0.081722	0.2459	0.144142	0.737194	9	2.33568	3.52073	0	0.157284
600635	2015	-0.0789615	2.47953	5.86797	2.00071	24	1	-0.0423384	-0.0658013	0.462045	1.37752	23.3969	0.03678	0.2007	0.528369	0.128726	11	2.20695	0.498496	0	0.170164
600822	2015	-0.0761049	2.58919	5.84286	2.29801	22	1	-0.0423384	-0.0634207	0.458122	1.46637	22.4073	-0.182568	0.481	0.884506	-0.459785	9	2.17276	1.23734	0.75	0.178485
600272	2015	-0.0870497	2.5361	5.8204	2.15343	14	1	-0.0423384	-0.0725415	0.458122	1.40894	20.7543	0.018949	0.2651	0.49774	0.075556	9	4.17242	0.132919	0	0.144631
600825	2015	-0.0616763	2.44603	5.83909	1.92048	22	1	-0.0423384	-0.0513969	0.467629	1.3589	22.1872	0.011594	0.2771	0.404357	0.572326	9	3.29034	0.392316	0	0.166477
600611	2015	-0.0129283	2.53734	5.90169	2.08234	23	1	-0.0424877	-0.0107736	0.458122	1.40963	23.4113	0.038197	0.1982	0.378673	-0.036874	6	1.76935	0.925852	0	0.186336
600636	2015	0.0409223	2.43028	5.75873	1.9915	23	1	-0.0424877	0.0341019	0.470254	1.35015	22.2428	-0.06729	0.316	0.273408	-0.041233	8	1.76814	0.810527	1	0.154763
600602	2015	-0.126361	2.38873	5.64944	2.14201	26	1	-0.0423384	-0.105301	0.477178	1.32707	22.2455	0.048177	0.2889	0.218798	6.52137	7	3.13228	2.08907	1	0.156443
600210	2015	-0.166526	2.50922	5.79473	2.12515	16	1	-0.0423384	-0.138772	0.458122	1.39401	23.1024	0.010592	0.2706	0.59952	-0.089492	9	1.65868	0.153231	1	0.166477
600637	2015	-0.157335	2.41339	5.69334	2.01831	23	1	-0.0423384	-0.131112	0.473068	1.34078	24.2866	0.087596	0.4512	0.235257	-0.487595	9	2.2372	4.77291	0	0.17346
600639	2015	0.16181	2.51467	5.82246	2.09845	23	1	-0.0424877	0.134842	0.458122	1.39704	23.5969	0.026637	0.4937	0.486013	-0.077762	9	1.59034	0.67627	0	0.149626
600500	2015	-0.0276124	2.50266	5.86182	2.01729	16	1	-0.0424877	-0.0230104	0.458189	1.39037	24.4206	0.025537	0.5535	0.513453	0.718954	7	1.14472	0.791444	0	0.153079
600196	2015	-0.0975897	2.18054	5.48569	1.74725	17	1	-0.0423384	-0.0813247	0.511877	1.21141	24.3661	0.075145	0.3978	0.458934	0.121518	11	1.72619	1.30041	0.337061	0.165003
600615	2015	-0.108403	2.4341	5.72151	2.04784	23	1	-0.0423384	-0.0903359	0.469616	1.35228	20.2596	0.012146	0.3192	0.241343	0.41537	9	6.96648	5.08257	1	0.17166
600838	2015	-0.147193	2.55609	5.82295	2.19274	22	0	-0.0423384	-0.122661	0.458122	1.42005	21.0935	0.063742	0.1959	0.204832	0.265931	9	4.54287	3.08453	0	0.185548
2486	2015	-0.0710551	2.44227	5.71703	2.10603	5	1	-0.0423384	-0.0592126	0.640953	0	21.1985	-0.068839	0.1961	0.421157	-0.178158	9	3.56849	1.01461	0	0.153895
600843	2015	-0.0922506	2.51283	5.79974	2.12713	22	1	-0.0423384	-0.0768755	0.458122	1.39602	21.8696	0.056013	0.1921	0.348355	0.022764	9	2.62233	0.693145	0	0.185548
600642	2015	-0.0643183	2.32976	5.70751	1.81231	23	1	-0.0423384	-0.0535985	0.487007	1.29431	24.6661	0.05089	0.5112	0.401155	0.118856	11	1.06768	0.498173	0.266078	0.176947
600835	2015	-0.0282523	2.40741	5.74061	1.96189	22	1	-0.0424877	-0.0235436	0.474064	1.33745	24.1195	0.093806	0.4735	0.648726	-0.077492	9	1.61335	0.774293	0	0.186336
600696	2016	0.117785	2.26882	5.24641	2.2345	23	1	-0.033322	0.0981544	0.497164	1.26045	20.1201	-0.182568	0.0957	0.52862	-0.661606	5	7.24576	3.93695	0	0.000323
601616	2016	-0.033322	1.86081	5.72156	1.36786	5	0	-0.0302857	-0.0277683	0.565166	1.03378	21.742	-0.04092	0.1403	0.14372	0.057956	9	2.34272	0.411834	0	0.186336
600611	2016	-0.0051094	1.9372	5.75807	1.50483	24	1	-0.033322	-0.0042578	0.552434	1.07622	23.492	0.038916	0.1982	0.386165	0.87224	7	1.2812	0.534758	0	0.186336
600648	2016	-0.0763572	1.86673	5.72733	1.37403	24	1	-0.0302857	-0.063631	0.564179	1.03707	24.1114	0.025558	0.5303	0.669097	-0.221797	9	1.37095	0.52371	0	0.186336
600601	2016	-0.065189	1.89701	5.77738	1.36927	31	1	-0.0302857	-0.0543242	0.559131	1.0539	23.0801	0.00635	0.1165	0.646478	0.576011	9	1.60286	0.285627	0	0.136318
600193	2016	0.0126678	2.20524	6.0694	1.70652	17	0	-0.033322	0.0105565	0.50776	1.22513	20.0842	-0.182568	0.147	0.14413	-0.174247	5	8.22402	6.3355	0	0.000242
600649	2016	-0.0572623	2.23796	5.79674	1.91404	24	1	-0.0302857	-0.0477186	0.502307	1.24331	24.521	0.048865	0.4646	0.472524	-0.18452	9	1.90582	0.954991	0.6	0.186336
600615	2016	-0.102974	1.93214	5.73862	1.5189	24	1	-0.0302857	-0.0858115	0.553276	1.07341	20.2876	0.015237	0.3192	0.248556	0.29129	8	6.35307	6.3355	1	0.167945
600850	2016	-0.0035606	1.90477	5.85341	1.1989	23	1	-0.033322	-0.0029671	0.557838	1.05821	22.3643	0.056444	0.4588	0.60846	0.667922	9	2.57554	0.186729	0	0.186336
600170	2016	-0.0070873	1.71917	5.55471	1.29395	18	1	-0.033322	-0.0059061	0.588773	0.955092	25.8844	0.012357	0.3168	0.852261	0.691498	8	1.04428	0.568903	0.75	0.144919
600009	2016	0.134289	1.16688	4.87479	0.857145	18	1	-0.033322	0.111908	0.680819	0.64827	24.017	0.110069	0.5325	0.160316	-0.06023	9	1.59979	0.780272	0.352221	0.139482
600819	2016	-0.102989	1.85592	5.58465	1.52759	23	1	-0.0302857	-0.0858242	0.56598	1.03107	22.7333	0.028303	0.2769	0.51733	0.127604	7	1.41095	0.539887	0	0.157365
600050	2016	0.0503632	1.87091	5.50374	1.61765	14	0	-0.033322	0.0419693	0.563482	1.03939	26.4129	0.000779	0.6274	0.625744	0.002592	7	0.877319	0.148137	0	0.172223
600650	2016	-0.11922	1.97965	5.64464	1.704	24	1	-0.0302857	-0.0993503	0.545358	1.09981	22.2195	0.063834	0.3854	0.212679	0.11126	9	2.60599	0.662578	0.4	0.153892
2669	2016	0.0976112	2.05941	5.75899	1.7567	4	0	-0.033322	0.0813427	0.781115	0	21.3086	0.046014	0.1557	0.103832	-0.013283	9	3.2892	2.94905	0	0.169037
600616	2016	0.0055107	1.94747	5.82108	1.43214	24	1	-0.033322	0.0045923	0.550722	1.08193	21.6164	0.021901	0.3488	0.181452	0.179223	9	2.68108	1.59391	0	0.183532
600639	2016	0.170559	2.09904	5.62336	1.9063	24	1	-0.033322	0.142133	0.52546	1.16613	23.6215	0.033944	0.4937	0.516845	0.144488	8	1.45419	0.64981	0	0.181921
600651	2016	-0.0473874	2.17947	5.80793	1.90446	25	1	-0.0302857	-0.0394895	0.512055	1.21082	23.195	0.027695	0.217	0.677817	0.120763	11	1.43374	1.70995	1	0.167966
600623	2016	-0.0703648	2.23703	5.51818	2.12753	24	1	-0.0302857	-0.0586373	0.502461	1.2428	24.3005	0.013797	0.4217	0.460735	0.165728	6	1.09855	2.11173	1	0.15476
2636	2016	-0.0066065	2.29042	6.01694	1.96496	5	0	-0.033322	-0.0055054	0.69451	0	21.881	0.10716	0.3983	0.455725	0.318546	9	2.08154	0.450329	0	0.155728
600073	2016	-0.0650115	1.98139	5.79871	1.55387	19	1	-0.0302857	-0.0541762	0.545068	1.10077	23.1711	0.0396	0.3182	0.555175	0.301639	9	1.48374	0.773426	1	0.149175
600827	2016	-0.0507169	1.68931	5.5833	1.13501	23	1	-0.0302857	-0.0422641	0.593749	0.938505	24.5434	0.016824	0.4562	0.560917	0.115663	9	1.10051	0.203959	0.75	0.180711
2454	2016	0.0044193	1.92674	5.62588	1.61581	6	0	-0.033322	0.0036828	0.703673	0	22.2945	0.053316	0.4352	0.39265	0.511254	9	1.4453	1.15449	0	0.186336
600196	2016	-0.09186	1.4172	5.24267	0.975533	18	1	-0.0302857	-0.07655	0.6391	0.787333	24.5022	0.073601	0.3862	0.423084	0.078343	11	1.55278	0.649379	0.344311	0.176668
600150	2016	0.0088914	1.91379	5.77263	1.42403	18	1	-0.033322	0.0074095	0.556336	1.06321	24.6838	-0.057575	0.5118	0.678786	-0.271876	15	1.40376	0.449852	0.25641	0.169857
600019	2016	-0.0127966	1.97019	5.49911	1.69495	16	1	-0.033322	-0.0106638	0.546934	1.09455	26.3142	0.03435	0.70049	0.509591	-0.061671	9	0.899552	0.358212	0.290038	0.160346
600653	2016	-0.0181376	2.05556	5.80896	1.45677	26	1	-0.033322	-0.0151146	0.532706	1.14198	22.9903	0.007774	0.128	0.71618	0.243778	11	1.46372	1.3721	0	0.134882
600754	2016	-0.0584453	1.91641	5.68747	1.5453	20	1	-0.0302857	-0.0487044	0.555899	1.06467	24.5119	0.016265	0.5032	0.676035	-0.029934	9	1.14624	1.25719	0.545455	0.172494
600835	2016	-0.0259029	1.74087	5.70541	1.00276	23	1	-0.033322	-0.0215857	0.585154	0.967152	24.1809	0.076041	0.4735	0.634843	-0.045892	9	1.23404	0.169525	0	0.000404
2486	2016	-0.0547357	2.2796	5.80379	2.07427	6	1	-0.0302857	-0.0456131	0.654515	0	21.2131	0.001275	0.1961	0.425946	-0.264312	9	5.48983	0.986226	0	0.169418
600825	2016	-0.0601331	1.88716	5.82073	1.24135	23	1	-0.0302857	-0.050111	0.560773	1.04842	22.0967	0.010262	0.28	0.342189	0.79878	8	2.64156	0.162614	0	0.175848
600655	2016	-0.0546621	1.86307	5.55275	1.55443	24	1	-0.0302857	-0.0455517	0.564788	1.03504	23.8665	0.019208	0.1724	0.528105	-0.112007	8	1.23626	0.62231	0.256983	0.186336
600500	2016	0.0001465	2.08288	5.82491	1.70959	17	1	-0.033322	0.0001221	0.528153	1.15716	24.6355	0.008814	0.5535	0.598916	0.271398	7	1.06996	0.462256	0	0.167017
2328	2016	-0.106303	2.02281	5.89299	1.5136	7	0	-0.0302857	-0.0885857	0.611662	0.0743989	22.1189	0.045898	0.3638	0.326222	-0.290702	9	1.37537	1.18027	0	0.157966
600748	2016	-0.111853	1.85062	5.5741	1.52712	20	1	-0.0302857	-0.0932105	0.566863	1.02812	24.273	0.019572	0.486	0.711035	0.687964	7	1.11079	0.76114	0	0.186336
2269	2016	-0.105795	1.97758	5.83875	1.69096	8	0	-0.0302857	-0.0881624	0.612084	0	22.5457	0.005844	0.5038	0.492186	0.105514	5	2.52936	0.671627	0	0.158701
2527	2016	-0.0263655	1.94458	5.77179	1.52092	6	0	-0.033322	-0.0219712	0.67809	0	22.2135	0.038217	0.1788	0.387199	0.02157	9	1.74692	1.623	0	0.166459
600845	2016	0.0854542	2.13802	5.89859	1.77821	23	1	-0.033322	0.0712118	0.518963	1.18779	22.6458	0.053386	0.555	0.378855	0.655922	8	2.07323	0.163106	0	0.180819
600626	2016	-0.0024863	2.09164	5.8343	1.72626	24	1	-0.033322	-0.0020719	0.526694	1.16202	22.4053	0.042579	0.3107	0.455276	-0.017637	9	2.26376	0.649192	0	0.178436
2162	2016	-0.140377	2.0509	5.85485	1.623	9	0	-0.0302857	-0.116981	0.583347	0.367946	21.4455	0.007673	0.4692	0.586805	0.061648	9	3.22138	0.703248	0	0.162601
600741	2016	-0.0426942	1.49284	5.32746	1.04095	20	1	-0.0302857	-0.0355785	0.626493	0.829358	25.4018	0.079753	0.5832	0.57399	-0.004333	9	1.03382	0.939443	1	0.186336
2324	2016	-0.0862857	1.76379	5.59281	1.31258	7	0	-0.0302857	-0.0719047	0.628297	0.431963	21.9584	0.080822	0.5143	0.382592	0.512119	7	2.00953	1.69231	0	0.167966
603012	2016	0.007055	2.06142	5.81312	1.70657	1	0	-0.033322	0.0058792	0.53173	1.14523	21.9646	0.025542	0.1779	0.282565	0.538909	7	1.79251	0.254827	0	0.182775
600072	2016	0.0507112	2.08387	5.9252	1.61716	19	1	-0.033322	0.0422593	0.527988	1.15771	23.1372	-0.003591	0.3738	0.639169	6.52137	9	1.32894	4.33962	0.25641	0.148077
2605	2016	-0.0056183	2.21313	5.85012	1.94331	5	0	-0.033322	-0.0046819	0.695331	0	21.4162	0.050209	0.1775	0.227047	0.310907	7	2.74469	1	0	0.175279
668	2016	0.0071927	2.01054	5.78958	1.63049	26	0	-0.033322	0.0059939	0.989538	0	21.4295	-0.020873	0.3928	0.663022	6.52137	7	2.47233	5.11831	0	0.17832
600833	2016	-0.0302857	1.96897	5.7524	1.57921	24	1	-0.033322	-0.0252381	0.547137	1.09387	20.8933	0.038838	0.2339	0.379057	0.036842	9	4.24683	1.04	1	0.186336
600315	2016	-0.0826498	1.46488	5.2925	1.02035	15	1	-0.0302857	-0.0688748	0.631153	0.813823	22.7557	0.026332	0.2709	0.310296	0.370091	7	2.69631	0.615618	0	0.184111
600708	2016	0.0715484	1.93228	5.71091	1.5527	20	1	-0.033322	0.0596237	0.553253	1.07349	24.6052	0.02377	0.3822	0.805648	3.57471	9	1.02754	2.17018	1	0.186336
603020	2016	0.0301961	1.90145	5.76098	1.41056	1	0	-0.033322	0.0251634	0.558391	1.05636	21.4856	0.090726	0.3538	0.108141	-0.091786	9	2.29686	0.829963	0	0.169554
2116	2016	0.0005136	1.91311	5.75576	1.44916	9	1	-0.033322	0.000428	0.700427	0.615184	22.058	0.035344	0.5203	0.695821	0.230179	12	2.15956	0.157152	0	0.186336
2401	2016	0.135265	2.16669	5.99428	1.72495	6	0	-0.033322	0.112721	0.812405	0	21.0415	0.045365	0.5001	0.444673	0.040332	7	3.87311	0.76293	0	0.142474
600826	2016	-0.119966	1.93776	5.70838	1.56713	23	1	-0.0302857	-0.0999714	0.55234	1.07653	22.3308	0.170362	0.5142	0.21965	0.184638	9	2.52237	2.35215	0	0.166972
2028	2016	-0.0134284	1.87332	5.79301	1.26238	12	0	-0.033322	-0.0111903	0.688841	0	22.5889	0.062203	0.1802	0.326221	0.527833	7	1.66545	0.548692	0	0.145095
600171	2016	0.12203	2.11166	6.00662	1.49985	18	1	-0.033322	0.101692	0.523357	1.17314	21.4677	0.019266	0.2645	0.109441	0.117226	7	4.60643	0.605202	0	0.169206
600642	2016	-0.0559954	1.38561	5.35786	0.620523	24	1	-0.0302857	-0.0466628	0.644366	0.769781	24.7062	0.057968	0.4979	0.387834	0.176291	11	0.885652	0.335306	0.272189	0.184777
863	2016	-0.0770179	1.93201	5.80021	1.4263	19	0	-0.0302857	-0.0641816	0.997168	0.233134	23.3524	0.067754	0.2385	0.52228	2.66441	8	1.24325	2.15168	0	0.161044
601231	2016	0.0245968	2.0832	5.83002	1.73748	4	0	-0.033322	0.0204973	0.5281	1.15733	23.4579	0.052339	0.7498	0.510722	0.143739	9	2.02351	0.536133	0	0.184168
600597	2016	0.0280596	1.73671	5.52577	1.35622	14	1	-0.033322	0.023383	0.585848	0.964841	23.5008	0.041994	0.5435	0.616914	-0.087831	7	1.61326	0.590271	1	0.184168
600637	2016	-0.155582	1.67089	5.58497	1.06422	24	1	-0.0302857	-0.129651	0.596819	0.928271	24.3287	0.086864	0.4514	0.219712	0.294848	9	1.53843	1.52783	0	0.173572
600882	2016	-0.144834	2.16646	5.74743	1.9313	28	1	-0.0302857	-0.120695	0.514223	1.20359	21.4984	0.014535	0.1803	0.465676	0.652528	9	2.44087	0.830903	0	0.151212
600612	2016	0.0425097	1.6982	5.0781	1.56123	24	1	-0.033322	0.0354247	0.592267	0.943443	23.3663	0.097139	0.4209	0.571439	-0.232206	6	1.76059	0.271987	0.366197	0.000242
601872	2016	-0.0807849	1.78721	5.6724	1.2503	10	1	-0.0302857	-0.0673208	0.577432	0.992893	24.3769	0.058313	0.4738	0.456925	0.192594	12	1.12013	2.08871	0.305851	0.162524
600620	2016	-0.0201763	2.228	5.96589	1.87401	24	0	-0.033322	-0.0168136	0.503966	1.23778	21.93	0.017493	0.2508	0.203635	-0.23509	11	3.52971	6.3355	0.509804	0.143151
600503	2016	-0.11804	2.08646	5.88687	1.68092	14	0	-0.0302857	-0.0983666	0.527557	1.15914	22.6004	0.017769	0.0957	0.423963	2.23376	8	2.42066	0.999325	0	0.151749
600692	2016	0.0203792	2.08753	5.80297	1.77123	23	0	-0.033322	0.0169827	0.527378	1.15974	21.6591	0.024321	0.3251	0.724498	-0.032084	8	2.41975	2.53363	0	0.000283
600838	2016	-0.128293	2.17751	5.75074	1.96	23	0	-0.0302857	-0.106911	0.512382	1.20973	21.1088	0.124412	0.1959	0.154118	1.3778	9	5.12976	6.3355	0	0.163229
2195	2016	-0.158534	1.9888	5.87002	1.45947	9	0	-0.0302857	-0.132112	0.568258	0.939729	22.7195	0.08624	0.1485	0.097009	0.077983	8	1.93971	1.37027	0	0.000565
600822	2016	0.00323	2.31236	5.64499	2.14786	23	1	-0.033322	0.0026917	0.489907	1.28464	21.4547	0.01155	0.481	0.716459	0.06193	8	4.6602	2.39318	0.75	0.163413
600604	2016	0.138102	2.16121	5.51422	2.03242	24	1	-0.033322	0.115085	0.515098	1.20067	23.2757	0.01206	0.4485	0.545146	-0.661606	7	1.45849	2.40998	1	0.186336
600081	2016	-0.0029702	2.01042	5.90425	1.45645	19	1	-0.033322	-0.0024751	0.540229	1.1169	22.2782	0.049344	0.65	0.649196	0.505347	9	1.64585	1.07048	0	0.161187
600278	2016	-0.0055635	2.13213	5.88158	1.77757	16	1	-0.033322	-0.0046363	0.519945	1.18452	22.7076	0.024097	0.7016	0.521334	-0.031126	8	1.69305	0.249902	1	0.167966
600689	2016	-0.130775	2.19229	5.68703	2.01288	23	1	-0.0302857	-0.10898	0.509919	1.21794	20.4914	0.11533	0.2595	0.449393	0.212779	7	4.87953	1.28503	0	0.147613
600021	2016	-0.0170289	2.00811	5.56494	1.70215	13	1	-0.033322	-0.0141908	0.540616	1.11562	24.7406	0.029766	0.4302	0.714634	0.01168	14	1.18223	0.270545	0.223735	0.165122
600679	2016	-0.070122	2.35918	5.67904	2.23806	23	0	-0.0302857	-0.058435	0.482104	1.31065	21.2872	0.033824	0.2764	0.259048	-0.001216	9	4.86543	0.889325	0	0.159886
600630	2016	-0.0842243	2.07877	5.73485	1.80957	24	1	-0.0302857	-0.0701869	0.528839	1.15487	21.6709	0.008136	0.3008	0.336722	0.660198	9	2.87962	0.242796	0	0.166607
600094	2016	0.0072306	1.95903	5.73703	1.57589	19	0	-0.033322	0.0060255	0.548795	1.08835	24.7151	0.020138	0.1617	0.791041	-0.238194	8	1.14819	1.36499	0	0.170822
601021	2016	0.10375	1.75033	5.35944	1.5066	1	0	-0.033322	0.0864586	0.583578	0.972406	23.7012	0.048381	0.6295	0.627238	-0.281627	7	1.28089	0.36316	0	0.186336
2252	2016	-0.0207165	1.16668	4.61199	1.00718	8	0	-0.033322	-0.0172638	0.682785	0.130691	23.3054	0.124789	0.3213	0.113061	0.227185	8	6.76252	1.84629	0	0.185184
2451	2016	0.0581691	2.25385	5.66198	2.11185	6	0	-0.033322	0.0484743	0.748339	0.407595	21.2958	0.004632	0.5979	0.620558	-0.30637	7	4.34895	1.45215	0	0.151169
600895	2016	0.0252356	1.87495	5.7566	1.34478	20	1	-0.033322	0.0210297	0.562809	1.04164	23.6698	0.038188	0.5075	0.554802	0.781675	6	1.99606	0.577209	0	0.173128
600676	2016	-0.0862869	1.81864	5.63666	1.39017	23	1	-0.0302857	-0.0719057	0.572193	1.01036	22.9333	0.038888	0.3192	0.368207	0.094796	9	1.31878	0.259055	0.75	0.186336
600629	2016	-0.0833945	2.02589	5.72022	1.66383	24	1	-0.0302857	-0.0694954	0.537652	1.12549	22.2999	0.05373	0.51	0.786172	0.62458	7	2.29449	2.40145	0.75	0.182104
2506	2016	-0.151037	1.99711	5.84954	1.52864	6	1	-0.0302857	-0.125864	0.574488	0	23.7353	-0.00164	0.2819	0.79418	-0.010583	9	1.5823	1.33599	0	0.175114
600851	2016	-0.151765	1.82275	5.36882	1.68122	23	0	-0.0302857	-0.126471	0.571509	1.01264	22.4148	0.008116	0.0957	0.200622	-0.034436	9	2.45524	0.450655	0	0.186336
600097	2016	-0.117007	2.13778	5.65205	1.94416	19	1	-0.0302857	-0.097506	0.519004	1.18765	21.2749	0.004643	0.4302	0.524294	0.082946	9	3.06142	1.10866	0	0.186336
600624	2016	-0.0213026	1.97757	5.86709	1.4053	24	1	-0.033322	-0.0177522	0.545704	1.09865	21.5583	0.018268	0.1874	0.528697	-0.113228	9	2.77485	0.555413	0	0.186336
2158	2016	0.0379217	2.03747	5.80244	1.67298	9	0	-0.033322	0.0316014	0.731513	0.166033	21.6128	0.066093	0.3297	0.192324	-0.007706	8	2.43468	1.0167	0	0.156777
600613	2016	-0.118227	1.96009	5.81086	1.48349	24	0	-0.0302857	-0.0985225	0.548617	1.08894	21.8227	0.058835	0.2459	0.189031	0.822598	9	2.63359	1.80814	0	0.170245
600824	2016	-0.133219	1.80551	5.69261	1.26492	23	1	-0.0302857	-0.111016	0.574381	1.00306	21.7644	0.054525	0.3904	0.257611	-0.112372	9	2.95177	0.624304	0.366197	0.162296
600272	2016	-0.0687608	2.21162	5.89208	1.92278	15	1	-0.0302857	-0.0573007	0.506697	1.22868	20.748	0.020179	0.2651	0.51817	0.145229	9	4.27224	1.465	0	0.167028
600663	2016	-0.0622312	1.99989	5.28421	1.89468	24	1	-0.0302857	-0.0518593	0.541985	1.11105	25.1031	0.040953	0.5642	0.745864	1.10835	9	1.54026	1.38121	0	0.186336
600844	2016	-0.201987	1.95906	5.82079	1.46447	23	0	-0.0302857	-0.168322	0.54879	1.08837	21.92	-0.076728	0.1735	0.277618	0.085442	9	2.07112	0.843661	0	0.148614
600635	2016	-0.0640356	1.75269	5.7307	0.966189	25	1	-0.0302857	-0.053363	0.583185	0.973715	23.5772	0.03652	0.1706	0.524609	0.262337	11	1.44237	0.615838	0.372168	0.173702
600104	2016	-0.0079481	1.46338	4.98188	1.27336	19	1	-0.033322	-0.0066234	0.631403	0.81299	26.4129	0.074433	0.743	0.601955	0.252435	7	1.03971	0.494531	0	0.186336
600619	2016	-0.0654723	2.12295	5.80613	1.83349	24	1	-0.0302857	-0.0545602	0.521475	1.17942	23.1815	0.018388	0.2022	0.590595	0.391426	9	1.35937	0.247484	0.271868	0.174284
600622	2016	-0.0580402	1.96352	5.73534	1.59156	24	1	-0.0302857	-0.0483669	0.548047	1.09084	23.3875	0.020252	0.141	0.589898	3.38195	9	1.2072	0.462385	0	0.186336
600818	2016	-0.016769	2.14852	5.76072	1.90724	23	1	-0.033322	-0.0139741	0.517214	1.19362	20.7331	0.083064	0.4092	0.364945	-0.054714	6	8.22402	1.53835	0	0.131145
600026	2016	-0.0917845	1.87806	5.79094	1.28305	14	1	-0.0302857	-0.076487	0.562291	1.04336	24.7841	0.033696	0.3812	0.527366	0.055612	11	1.00041	0.353156	0.343284	0.173543
600662	2016	-0.0990114	2.07089	5.70673	1.81565	24	1	-0.0302857	-0.0825095	0.530151	1.1505	22.6122	0.032264	0.48	0.449826	0.825309	9	2.21653	0.659413	0.257559	0.178009
603128	2016	-0.0264009	2.0768	5.81058	1.73819	4	1	-0.033322	-0.0220008	0.529166	1.15378	22.357	0.046234	0.4684	0.300247	0.129559	9	2.01174	0.242357	0	0.182863
600602	2016	-0.0951347	2.00601	5.86152	1.52174	27	1	-0.0302857	-0.0792789	0.540965	1.11445	22.3658	0.059741	0.2889	0.250344	0.012066	7	2.26746	1.09718	1	0.159591
600115	2016	-0.0098153	1.77146	5.23094	1.60594	19	0	-0.033322	-0.0081794	0.580056	0.984146	26.0706	0.023637	0.3506	0.761506	-0.203742	11	1.14565	0.239814	0.342772	0.186336
601866	2016	0.0604298	1.98262	5.86567	1.43476	9	1	-0.033322	0.0503582	0.544863	1.10146	25.5551	0.003301	0.3775	0.884506	0.051449	11	1.18458	1.10052	0.343284	0.182647
600820	2016	-0.0392995	1.76329	5.59662	1.31328	23	1	-0.0302857	-0.0327495	0.581418	0.979607	24.9281	0.025018	0.3049	0.727666	0.803797	9	1.24423	0.444369	0.75	0.174773
600490	2016	-0.15956	2.02772	6.01823	1.79954	13	1	-0.0302857	-0.132966	0.537347	1.12651	22.2503	0.02613	0.2475	0.160693	-0.213883	9	2.76663	1.4276	1	0.186336
600618	2016	0.0969342	2.14322	5.79851	1.87459	24	1	-0.033322	0.0807785	0.518096	1.19068	22.225	-0.074955	0.4729	0.567606	-0.088531	9	3.50441	0.230321	0.6	0.164225
600661	2016	0.0004833	2.1348	5.93481	1.72976	24	1	-0.033322	0.0004028	0.5195	1.186	21.5343	0.081093	0.2384	0.553137	0.022643	11	2.97897	1	0	0.173111
600210	2016	-0.159697	1.90898	5.83003	1.29478	17	1	-0.0302857	-0.133081	0.557137	1.06055	23.1058	0.021734	0.2706	0.584291	-0.190783	9	1.32374	0.151748	0	0.175848
2346	2016	-0.110421	2.367	5.80475	2.20822	6	0	-0.0302857	-0.0920179	0.60824	0.239976	21.3827	0.011987	0.6252	0.146175	0.700469	7	2.49599	2.18499	0	0.127309
603899	2016	0.0488524	1.84173	5.52493	1.55225	1	0	-0.033322	0.0407103	0.568345	0	21.9549	0.140437	0.5826	0.265584	-0.049249	7	2.01084	0.671274	0	0.184168
600119	2016	-0.0882555	2.18929	5.91754	1.86142	19	1	-0.0302857	-0.0735463	0.510417	1.21627	21.7967	0.053056	0.3564	0.578681	2.35809	9	2.67078	1.72323	0	0.164351
2178	2016	-0.0207665	1.98082	5.86708	1.40831	9	0	-0.033322	-0.0173054	0.682743	0	21.5557	0.021087	0.1853	0.442982	0.944981	7	2.75568	1.04374	0	0.124028
2565	2016	-0.092111	2.01496	5.87103	1.51769	5	0	-0.0302857	-0.0767591	0.623456	1.37046	22.0373	0.028381	0.2533	0.389639	0.834993	7	1.87475	0.96412	0	0.170277
601607	2016	0.0005596	1.49913	5.26457	1.13413	23	1	-0.033322	0.0004663	0.625445	0.83285	25.139	0.046285	0.2782	0.554831	-0.018614	9	1.13622	1.11551	0.342772	0.186336
600018	2016	-0.0798206	1.5485	5.31771	1.17941	10	1	-0.0302857	-0.0665171	0.617217	0.860277	25.4836	0.069255	0.3136	0.415691	0.155454	8	1.42386	0.209587	0	0.166292
601866	2017	0.0471323	1.29772	5.70318	1.13597	10	1	-0.0402659	0.039277	0.659014	0.720955	25.658	0.011022	0.3775	0.878639	-0.031814	11	1.11214	1.59793	0.316315	0.136692
2162	2017	-0.162991	1.5367	5.95684	1.36604	10	0	-0.0402007	-0.135826	0.564554	0.44269	21.4724	0.008446	0.4673	0.581206	-0.061446	8	2.64558	0.574985	0	0.120897
2669	2017	0.0964936	1.9486	4.98061	1.93858	5	0	-0.0402659	0.0804113	0.780186	0.0080187	21.2924	0.024585	0.1626	0.073802	-0.061426	9	2.85208	1.55225	0	0.129293
2158	2017	-0.0032308	2.14626	6.08423	2.08883	10	0	-0.0402659	-0.0026923	0.697315	0.121635	21.8584	0.071931	0.3297	0.426182	0.667481	9	2.39672	1.27722	0	0.119399
601872	2017	-0.0802816	1.16277	5.35459	1.06501	11	1	-0.0402007	-0.0669013	0.681505	0.645983	24.3553	0.024422	0.4738	0.490185	0.127728	12	1.09425	1.83677	0.276163	0.144023
2636	2017	0.0128272	1.81027	6.29125	1.61636	6	0	-0.0402659	0.0106894	0.710659	0	22.1325	0.131292	0.3983	0.457297	0.159489	9	1.76938	0.681442	0	0.132996
603022	2017	-0.0204266	1.85771	5.98368	1.77171	2	0	-0.0402659	-0.0170222	0.565681	1.03206	20.4829	0.031807	0.5879	0.245162	0.158754	9	1.76815	0.975937	0	0.133549
2116	2017	0.0090722	1.70269	5.93938	1.59286	10	1	-0.0402659	0.0075602	0.707539	0.651841	22.0922	0.051049	0.519	0.664666	0.757333	11	1.825	0.334537	0	0.136562
2605	2017	-0.0779004	1.53757	5.66038	1.45215	6	0	-0.0402007	-0.064917	0.635265	0	21.3907	0.041422	0.1775	0.155648	0.928455	7	2.21733	0.436232	0	0.138385
603918	2017	0.168444	1.8134	5.82531	1.74618	2	0	-0.0402659	0.14037	0.573066	0	20.6868	0.03613	0.2969	0.466127	1.46206	8	2.91845	0.34098	0	0.142109
600620	2017	-0.043329	1.63056	5.90417	1.51123	25	0	-0.0402007	-0.0361075	0.60354	0.905867	21.8103	0.020407	0.2508	0.189452	-0.22686	11	2.63697	4.07197	0.6	0.12277
600503	2017	-0.096771	1.73048	6.06862	1.59223	15	0	-0.0402007	-0.0806425	0.586886	0.961379	22.5401	0.033255	0.0957	0.399035	1.25929	8	2.10487	2.18422	0	0.124923
600895	2017	0.124058	1.14572	5.00869	0.889196	21	1	-0.0402659	0.103382	0.71502	0.534266	23.6668	0.024328	0.5075	0.545121	1.97355	6	1.71174	0.665885	0	0.133457
2527	2017	-0.0402178	1.49519	6.08696	1.23878	7	0	-0.0402489	-0.0335148	0.666579	0	22.5577	0.021988	0.1788	0.524584	-0.139442	9	1.31456	1.60106	0	0.129819
600619	2017	-0.0471929	2.00018	6.25903	1.88774	25	1	-0.0402007	-0.0393274	0.541937	1.11121	23.3363	0.024836	0.2022	0.629863	-0.06174	9	1.18177	0.832377	0.243174	0.146644
600618	2017	0.0734576	1.75368	6.02166	1.63586	25	1	-0.0402659	0.0612146	0.58302	0.974267	22.2383	0.197881	0.4659	0.359148	0.024265	9	2.59964	0.227318	0.6	0.118821
2028	2017	-0.014581	1.53198	5.4565	1.47617	13	0	-0.0402659	-0.0121508	0.687883	0	22.6387	0.04084	0.1799	0.335728	0.723425	7	1.84621	0.412166	0	0.10346
600597	2017	0.0610687	1.34861	5.81862	1.15982	15	1	-0.0402659	0.0508906	0.650532	0.749225	23.529	0.049465	0.5162	0.595964	-0.075007	7	1.71749	0.408631	1	0.124607
600826	2017	-0.0950164	1.56601	5.81321	1.45357	24	1	-0.0402007	-0.0791803	0.614298	0.870007	22.2939	0.068753	0.5142	0.268351	0.048268	9	1.42011	2.23774	0	0.130254
600616	2017	-0.0075459	1.40584	5.84438	1.23085	25	1	-0.0402659	-0.0062882	0.640994	0.781021	21.5904	0.020412	0.3488	0.150309	0.320804	9	2.20863	0.906974	0	0.125657
600601	2017	-0.0680381	1.2707	5.88475	0.998804	32	1	-0.0402007	-0.0566984	0.663516	0.705946	23.1331	-0.07393	0.1165	0.723785	0.631577	9	1.4415	0.372597	0	0.108526
600827	2017	-0.0474629	1.64976	5.65472	1.58353	24	1	-0.0402007	-0.0395524	0.60034	0.916533	24.5226	0.019199	0.4562	0.545111	0.156722	9	1.06375	0.229906	1	0.14305
600615	2017	-0.139876	1.55352	5.81327	1.43786	25	1	-0.0402007	-0.116563	0.61638	0.863066	20.2928	0.163529	0.3345	0.089994	0.182549	9	3.91841	5.26782	1	0.126948
600845	2017	0.0898079	1.67188	6.06971	1.51309	24	1	-0.0402659	0.07484	0.596654	0.92882	22.8776	0.053418	0.555	0.430601	0.386279	9	1.84099	0.286381	0	0.119063
600613	2017	-0.112938	1.50377	5.82857	1.3697	25	0	-0.0402007	-0.0941148	0.624671	0.835429	21.8533	0.038644	0.2459	0.18261	0.312178	9	1.60927	0.999263	0	0.13474
600602	2017	-0.101343	1.78644	5.8644	1.70806	28	1	-0.0402007	-0.0844529	0.57756	0.992466	22.4183	0.056048	0.2803	0.273731	0.492829	7	1.71849	1.26028	1	0.114208
600822	2017	0.0021334	2.03187	6.13332	1.94998	24	1	-0.0402659	0.0017778	0.536654	1.12882	21.436	0.019573	0.481	0.697814	-0.122565	9	3.54011	3.78575	1	0.108547
600604	2017	0.138222	1.99856	6.10364	1.91638	25	1	-0.0402659	0.115185	0.542206	1.11031	23.2648	0.023983	0.4508	0.517657	6.52137	7	1.34005	2.35818	1	0.158939
600612	2017	0.0366733	1.25588	4.82266	1.22937	25	1	-0.0402659	0.0305611	0.665986	0.697712	23.3203	0.109528	0.4209	0.49988	-0.320727	6	1.8434	0.222005	0.461538	0.000206
600611	2017	-0.0017014	1.14572	5.57085	0.640244	25	1	-0.0402659	-0.0014178	0.720073	0.517424	23.4858	0.058544	0.1995	0.383836	0.04929	7	1.09405	0.542377	0	0.161641
2565	2017	-0.123152	1.32084	5.37627	1.24703	6	0	-0.0402007	-0.102627	0.597661	1.35285	22.0931	0.028724	0.2435	0.378269	0.301525	6	1.51712	0.297025	0	0.148293
600500	2017	-0.006996	1.56295	6.0907	1.34526	18	1	-0.0402659	-0.00583	0.614809	0.868303	24.7443	0.024515	0.5535	0.622612	1.72427	7	0.938646	0.738537	0	0.138955
603020	2017	0.0080037	1.36249	5.79946	1.18817	2	0	-0.0402659	0.0066698	0.648218	0.756941	21.514	0.070826	0.3538	0.102877	-0.0156	9	1.54295	0.791515	0	0.134789
601727	2017	-0.0851311	1.63173	5.23675	1.60255	9	1	-0.0402007	-0.0709426	0.603345	0.906516	26.0183	0.025113	0.5883	0.645232	-0.072636	7	1.09326	0.155087	0.320946	0.111299
2252	2017	-0.0218403	1.14572	1.18654	0.580248	9	0	-0.0402659	-0.0182002	0.681851	0.0387088	23.3943	0.057553	0.321	0.136646	-0.233434	8	6.95972	1.67638	0	0.145321
603128	2017	-0.005045	1.6967	5.72868	1.62861	5	1	-0.0402659	-0.0042041	0.592516	0.942612	22.4243	0.052797	0.4159	0.308926	0.059537	9	1.73548	0.292112	0	0.130951
603899	2017	0.0556227	1.32488	5.51375	1.22613	2	0	-0.0402659	0.0463522	0.654487	0	22.2022	0.142918	0.5826	0.335975	0.091656	8	2.0971	0.994341	0	0.152823
600009	2017	0.136741	1.48446	4.35557	1.47799	19	1	-0.0402659	0.113951	0.62789	0.8247	24.0392	0.140023	0.5325	0.075021	-0.027236	9	2.26175	0.805949	0.265858	0.105783
2269	2017	-0.114294	1.37098	5.89104	1.15745	9	0	-0.0402007	-0.0952448	0.605022	0	22.6127	-0.046073	0.5065	0.571115	0.312744	7	1.8206	0.382176	0	0.130254
603108	2017	0.0157224	1.72951	5.53859	1.68534	2	0	-0.0402659	0.013102	0.587048	0.960841	22.6869	0.041728	0.2026	0.614256	0.196233	9	1.23375	2.73316	0	0.00032
600018	2017	-0.0673072	1.54125	4.31488	1.53591	11	1	-0.0402007	-0.0560893	0.618425	0.856251	25.6737	0.090958	0.3136	0.454409	0.436805	9	1.53568	0.529759	0	0.131316
2324	2017	-0.114464	1.14572	5.02562	0.875781	8	0	-0.0402007	-0.0953863	0.604881	0.299985	22.068	0.045406	0.5182	0.411977	0.256276	7	1.63979	1.41254	0	0.128453
2401	2017	0.0259328	1.88476	6.15548	1.7662	7	0	-0.0402659	0.0216107	0.72155	0	21.3769	0.041886	0.5001	0.577289	1.46816	9	2.45551	0.842915	0	0.127075
600019	2017	-0.0537058	1.58385	5.55825	1.51986	17	1	-0.0402007	-0.0447549	0.611325	0.879916	26.4129	0.058256	0.5175	0.501841	-0.545138	11	1.04704	1.08039	0.269631	0.128744
2328	2017	-0.105756	1.34998	6.0631	0.991884	8	0	-0.0402007	-0.0881297	0.612117	0.0959104	22.1085	0.042925	0.3638	0.288266	-0.052914	9	1.0434	0.609859	0	0.130557
600850	2017	0.0114391	1.26947	5.75177	1.07495	24	1	-0.0402659	0.0095326	0.663722	0.705261	22.4585	0.055136	0.4573	0.606249	0.39205	9	2.0712	0.205434	0	0.114887
2346	2017	-0.159408	2.29647	5.58563	2.28113	7	0	-0.0402007	-0.13284	0.567532	0.0600974	21.6234	0.105386	0.6252	0.136979	1.79275	7	1.45031	1.52334	0	0.102269
600021	2017	0.0044548	1.14572	4.50517	1.09477	14	1	-0.0402659	0.0037123	0.689703	0.618657	25.1167	0.017663	0.4941	0.762354	0.002641	14	1.01227	0.411144	0.75	0.130415
600851	2017	-0.149678	1.50366	5.72255	1.3981	24	0	-0.0402007	-0.124731	0.624691	0.835365	22.3109	0.017959	0.0957	0.192595	-0.086918	9	2.22027	0.155087	0	0.120001
600026	2017	-0.0858476	1.14572	5.70774	0.828484	15	1	-0.0402007	-0.0715396	0.69229	0.610033	24.824	0.031218	0.3812	0.53197	0.109057	11	0.959704	0.463603	0.316315	0.144118
600754	2017	-0.0397573	1.47442	5.49012	1.40664	21	1	-0.0402659	-0.0331311	0.629564	0.81912	24.4974	0.022729	0.5032	0.664467	-0.050614	9	1.25882	1.82275	0.666667	0.140309
600748	2017	-0.090382	1.20614	5.69115	1.01032	21	1	-0.0402007	-0.0753183	0.674276	0.670079	24.3744	0.014172	0.486	0.713826	0.984642	7	1.01587	0.726106	0	0.146434
601616	2017	-0.0263833	1.25792	5.82559	1.01705	6	0	-0.0402659	-0.0219861	0.665646	0.698847	21.7397	0.008557	0.1403	0.122199	0.449758	9	1.44595	0.266635	0	0.152726
603012	2017	-0.0008817	1.52506	5.95218	1.35478	2	0	-0.0402659	-0.0007348	0.621124	0.847253	22.0942	0.035281	0.1779	0.3373	0.109332	6	1.36148	0.514953	0	0.122135
600819	2017	-0.0737612	1.60531	6.12827	1.39022	24	1	-0.0402007	-0.0614677	0.607749	0.891838	22.6714	0.010099	0.2961	0.48614	0.104305	7	1.18427	0.41662	0	0.121603
600833	2017	-0.0368058	1.49767	5.91998	1.32933	25	1	-0.0402659	-0.0306715	0.625688	0.832041	20.8508	0.038273	0.4394	0.371404	0.059456	9	3.10115	0.678305	1	0.155451
600741	2017	-0.0263284	1.51687	5.13793	1.48722	21	1	-0.0402659	-0.0219403	0.622489	0.842704	25.5385	0.07401	0.5832	0.595256	0.039323	9	1.32184	1.06136	0.266106	0.155451
600072	2017	-0.0409133	1.96025	6.21216	1.84661	20	1	-0.0402007	-0.0340944	0.548592	1.08903	23.1162	0.003892	0.3738	0.628804	0.770311	8	1.41233	4.06402	0.240913	0.118221
600708	2017	0.0742922	1.29319	5.78906	1.09208	21	1	-0.0402659	0.0619101	0.659768	0.71844	24.7151	0.036711	0.3522	0.799151	1.01366	8	1.00923	1.83625	1	0.161641
668	2017	0.0690194	1.40998	5.62137	1.30618	27	0	-0.0402659	0.0575162	0.988137	0	21.539	0.006145	0.3928	0.691801	6.52137	7	1.66281	4.2942	0	0.134007
600824	2017	-0.134924	1.18537	5.81396	0.902682	24	1	-0.0402007	-0.112436	0.677739	0.658537	21.7762	0.047057	0.3904	0.236371	-0.238414	9	2.0127	0.796158	0.461538	0.124612
600073	2017	-0.0606529	1.3653	5.84434	1.17232	20	1	-0.0402007	-0.0505441	0.64775	0.758501	23.1461	0.041279	0.3182	0.512717	0.134681	8	1.18785	1.36322	1	0.147617
601607	2017	0.0136044	1.29043	4.5128	1.27729	24	1	-0.0402659	0.011337	0.660228	0.716905	25.2702	0.04301	0.2714	0.579458	-0.043211	9	1.1923	0.996794	0.315965	0.136128
600882	2017	-0.0268245	1.14572	5.09347	1.04463	29	1	-0.0402659	-0.0223537	0.690609	0.615637	21.6986	0.001613	0.1762	0.556355	0.064844	9	1.93939	1.48764	0	0.11793
603885	2017	0.139436	1.29883	5.54172	1.18747	2	1	-0.0402659	0.116197	0.658828	0	23.7308	0.066805	0.6312	0.565968	-0.285195	9	1.27604	0.92518	1	0.140629
600692	2017	-0.0101351	1.80695	6.12539	1.67482	24	0	-0.0402659	-0.0084459	0.574141	1.00386	21.4638	0.03784	0.3251	0.630844	0.175591	8	1.9484	2.64147	0	0.00032
600689	2017	-0.104998	1.88875	6.25551	1.74103	24	1	-0.0402007	-0.0874988	0.560508	1.04931	20.4389	0.023838	0.2595	0.376771	0.197627	7	3.13678	0.540492	0	0.11418
600081	2017	0.0097654	1.39453	5.85883	1.20834	20	1	-0.0402659	0.0081378	0.642879	0.774737	22.4155	0.051041	0.65	0.669468	0.203743	9	1.36162	0.843454	0	0.125292
600679	2017	-0.0719072	1.96375	6.14795	1.86601	24	0	-0.0402007	-0.0599226	0.548009	1.09097	21.3647	0.052195	0.2858	0.262869	0.183973	8	2.80427	2.36596	0	0.104389
600094	2017	0.0128526	1.14572	4.94336	0.73645	20	0	-0.0402659	0.0107105	0.738356	0.456478	24.7658	0.026075	0.1617	0.777714	1.92413	9	1.07294	1.20499	0	0.088935
600676	2017	-0.0783075	1.39119	5.75707	1.24377	24	1	-0.0402007	-0.0652563	0.643435	0.772885	22.905	0.056263	0.3192	0.326438	0.256592	9	1.08214	0.256056	0.75	0.15038
2451	2017	0.0382479	1.87537	5.8126	1.81804	7	0	-0.0402659	0.0318732	0.731784	0.652016	21.2125	0.036411	0.4023	0.598589	0.266577	7	8.13532	0.699022	0	0.133781
600097	2017	-0.20416	1.61421	5.184	1.58762	20	1	-0.0402007	-0.170133	0.606264	0.896786	21.3117	0.070057	0.4226	0.146748	0.036723	8	2.18236	1.68876	0	0.137505
600835	2017	-0.0269062	1.47607	5.62271	1.38608	24	1	-0.0402659	-0.0224218	0.629288	0.820039	24.2354	0.07044	0.4735	0.629163	-0.059581	9	1.3112	0.155087	0	0.000383
600663	2017	-0.0617761	1.14572	3.52069	1.14249	25	1	-0.0402007	-0.0514801	0.684486	0.636046	25.1199	0.045275	0.5642	0.751118	0.184105	8	1.43092	1.23456	0	0.149104
600104	2017	0.0008009	1.29761	4.55378	1.28354	20	1	-0.0402659	0.0006674	0.659032	0.720895	26.4129	0.065119	0.7124	0.623921	0.24601	7	1.13334	0.557783	0	0.149168
600662	2017	-0.12354	1.34414	5.81557	1.1547	25	1	-0.0402007	-0.10295	0.651277	0.746745	22.5471	0.015461	0.45	0.414992	0.241339	8	1.36367	0.427529	0.239899	0.144336
600115	2017	0.0143443	1.28171	5.39322	1.19837	20	0	-0.0402659	0.0119536	0.661681	0.712063	26.1503	0.029983	0.3506	0.75153	-0.178701	11	1.18557	0.265874	0.315965	0.155451
603718	2017	0.149432	1.20244	5.31834	1.11829	2	0	-0.0402659	0.124527	0.674894	0	21.1943	0.059495	0.508996	0.328916	-0.290245	9	2.78403	0.724305	0	0.102271
600661	2017	0.0078164	1.49727	5.86482	1.34928	25	1	-0.0402659	0.0065136	0.625754	0.831818	21.8733	0.033077	0.1245	0.488872	-0.175366	11	2.62467	1.8175	0	0.145627
600119	2017	-0.140439	2.01835	6.21785	1.91725	20	1	-0.0402007	-0.117033	0.538908	1.12131	21.417	-0.070288	0.3564	0.56927	-0.085194	9	2.67069	1.42714	0	0.134145
600820	2017	-0.0401837	1.14572	5.04455	0.962521	24	1	-0.0402659	-0.0334864	0.703615	0.572283	24.9416	0.026989	0.3049	0.704129	0.4529	9	1.09112	0.503244	0.75	0.139896
600655	2017	-0.0562478	1.75602	6.02095	1.57041	25	1	-0.0402007	-0.0468732	0.582629	0.975569	23.9061	0.027274	0.1724	0.527574	-0.18574	8	1.16769	0.678037	0.241321	0.152823
601231	2017	0.023401	1.86129	5.91596	1.78761	5	0	-0.0402659	0.0195009	0.565084	1.03405	23.5776	0.075682	0.7498	0.502806	0.304155	9	2.47905	0.826308	0	0.00024
600653	2017	-0.0130785	1.27681	5.56781	1.15777	27	1	-0.0402659	-0.0108987	0.662498	0.70934	23.0198	-0.055722	0.128	0.758863	0.515304	11	1.25451	0.956391	0	0.11401
600825	2017	-0.071901	1.5174	5.71028	1.40465	24	1	-0.0402007	-0.0599175	0.622399	0.843002	22.083	0.010468	0.28	0.327301	0.572893	9	1.9824	0.155087	0	0.141922
600651	2017	-0.0503737	1.69539	5.93173	1.58491	26	1	-0.0402007	-0.0419781	0.592735	0.941884	23.4675	0.001981	0.2199	0.770128	-0.28909	11	1.274	1.46464	1	0.133081
600151	2017	-0.0732027	1.66513	5.725	1.59124	19	1	-0.0402007	-0.0610022	0.597778	0.925074	23.2954	-0.0266	0.2834	0.553386	0.371215	9	1.37256	0.866022	0	0.135524
2454	2017	0.0070313	1.35793	5.69884	1.2188	7	0	-0.0402659	0.0058594	0.705843	0	22.5405	0.062034	0.4352	0.452687	0.658203	9	1.23244	1.06323	0	0.161641
600650	2017	-0.109554	1.71427	6.03695	1.58085	25	1	-0.0402007	-0.0912954	0.589588	0.952375	22.2369	0.067425	0.3854	0.196733	-0.034008	8	1.7485	0.450353	0.461538	0.120321
600170	2017	0.0025743	1.14572	5.1044	0.720118	19	1	-0.0402659	0.0021452	0.735696	0.465346	25.9998	0.01425	0.3019	0.844878	0.279447	9	1.01349	0.552715	0.75	0.114003
600649	2017	-0.0403141	1.55375	5.33195	1.51052	25	1	-0.0402007	-0.0335951	0.616341	0.863196	24.3548	0.046773	0.4646	0.461135	3.69733	9	1.04833	1.23191	0.666667	0.146644
600648	2017	-0.0572771	1.27578	5.33031	1.20257	25	1	-0.0402007	-0.0477309	0.662669	0.708769	24.1427	0.025577	0.5303	0.662283	0.391636	7	1.29162	0.533255	0	0.152823
600171	2017	0.115971	1.90648	6.11113	1.80732	19	1	-0.0402659	0.0966421	0.557553	1.05916	21.7341	0.063703	0.2547	0.118895	0.148789	7	4.14091	0.664707	0	0.128053
600642	2017	-0.0457551	1.14572	5.0723	0.517247	25	1	-0.0402007	-0.0381293	0.762689	0.37537	24.7131	0.040433	0.4979	0.38136	0.063599	11	0.874909	0.473399	0.243382	0.141637
863	2017	-0.101387	1.14699	5.40807	1.03398	20	0	-0.0402007	-0.0844892	0.977053	0.729282	23.2936	0.017197	0.2031	0.513969	6.52137	9	1.04868	2.2596	0	0.118838
600193	2017	-0.06152	1.76686	6.31806	1.54029	18	0	-0.0402007	-0.0512667	0.580823	0.981589	20.0842	-0.182568	0.147	0.349247	-0.661606	5	8.22402	5.26782	0	0.000206
600639	2017	0.163047	1.14572	4.40442	0.98224	25	1	-0.0402659	0.135873	0.708431	0.55623	23.7429	0.035859	0.4973	0.552082	0.579799	9	1.31277	0.377981	0	0.149589
600196	2017	-0.0508536	1.60757	5.03979	1.58744	19	1	-0.0402007	-0.042378	0.607371	0.893095	24.8499	0.057854	0.3754	0.520075	0.209897	11	2.00405	0.809214	0.317019	0.142451
600637	2017	-0.17908	1.14572	5.21597	0.912421	25	1	-0.0402007	-0.149234	0.706207	0.563644	24.3431	0.064216	0.4509	0.207104	0.194862	9	1.23398	1.54075	0	0.135584
600210	2017	-0.14491	1.39996	5.84312	1.22303	18	1	-0.0402007	-0.120759	0.641973	0.777758	23.0296	0.05681	0.2606	0.551272	-0.24289	9	1.25624	0.170827	0	0.141922
2486	2017	-0.0781745	1.94704	6.13097	1.84536	7	1	-0.0402007	-0.0651454	0.635037	0	21.1146	0.012095	0.1961	0.352762	0.044295	9	3.3652	0.719607	0	0.114851
600838	2017	-0.128581	1.64116	6.03874	1.48239	24	0	-0.0402007	-0.107151	0.601774	0.911754	21.075	0.068474	0.1959	0.117711	0.775909	9	2.8928	4.73789	0	0.125468
600635	2017	-0.0814601	1.14572	5.53644	0.975863	26	1	-0.0402007	-0.0678834	0.685947	0.631175	23.7555	0.026779	0.1807	0.597019	0.398179	13	1.22721	0.437096	0.320585	0.144673
600272	2017	-0.0637662	1.51951	5.98024	1.33492	16	1	-0.0402007	-0.0531385	0.622049	0.844169	20.7643	0.037241	0.2651	0.517983	-0.005587	9	2.63508	0.854178	0	0.109444
2506	2017	-0.146074	1.46074	5.42452	1.40008	7	1	-0.0402007	-0.121728	0.578613	0	23.7348	0.001825	0.2819	0.793129	0.660667	8	1.4269	1.50095	0	0.131912
600630	2017	-0.0703982	1.82563	6.07006	1.71288	25	1	-0.0402007	-0.0586652	0.571029	1.01424	21.7239	0.047903	0.3008	0.326509	0.713419	8	1.93528	0.249508	0	0.101323
600278	2017	-0.0201476	1.74836	5.90659	1.65525	17	1	-0.0402659	-0.0167897	0.583907	0.971309	22.8675	0.023736	0.6746	0.489043	0.093983	9	1.21716	0.29494	0	0.128453
600629	2017	-0.106977	1.84292	5.97074	1.75656	25	1	-0.0402007	-0.0891474	0.568147	1.02384	22.7252	0.039737	0.561	0.641875	0.336539	7	1.43364	2.46968	0.75	0.146419
600315	2017	-0.083028	1.31907	5.08457	1.2778	16	1	-0.0402007	-0.06919	0.655456	0.732815	22.9854	0.040588	0.4709	0.440173	-0.33051	6	3.02032	0.561837	0	0.148664
600626	2017	6.91e-05	1.68921	6.0107	1.55535	25	1	-0.0402659	5.76e-05	0.593766	0.938448	23.1054	0.020624	0.3107	0.683624	0.910049	9	1.1874	1.09481	0	0.141426
600624	2017	-0.0111269	1.46517	6.05743	1.20845	25	1	-0.0402659	-0.0092724	0.631104	0.813986	21.5977	0.019533	0.1874	0.534272	-0.025616	7	2.43353	0.27045	0	0.146062
601021	2017	0.0765885	1.55489	5.60763	1.4815	2	0	-0.0402659	0.0638238	0.616152	0.863826	23.7487	0.061235	0.6295	0.589179	-0.241392	8	1.25917	0.815224	0	0.15038
600490	2017	-0.132833	2.12162	6.38941	2.01417	14	1	-0.0402007	-0.110694	0.521697	1.17868	22.7766	0.042512	0.2199	0.272094	-0.056777	9	2.04006	2.56361	0.666667	0.149434
600623	2017	-0.0670305	1.41819	5.67584	1.30307	25	1	-0.0402007	-0.0558588	0.638935	0.787883	24.3814	0.011616	0.4217	0.499898	-0.398474	6	0.96453	1.75304	1	0.134813
600622	2017	-0.0404716	1.79584	5.43841	1.76485	25	1	-0.0402007	-0.0337264	0.575993	0.997691	23.3223	0.050439	0.141	0.549133	4.7121	9	1.55356	0.760798	0	0.15038
2178	2017	-0.0335039	1.31795	5.3644	1.24735	10	0	-0.0402659	-0.0279199	0.672158	0	21.5253	0.014253	0.1882	0.422307	1.23225	7	4.29142	0.896914	0	0.125197
603987	2018	-0.0951793	1.78715	5.59454	1.56729	2	0	-0.0356174	-0.0793161	0.577441	0.571076	21.5	0.082996	0.4091	0.25115	-0.016913	9	1.33448	0.342463	0.754816	0.000206
603918	2018	0.159964	2.14846	5.89444	1.95953	3	0	-0.0370218	0.133303	0.517223	0	20.8684	0.044308	0.2933	0.504464	0.88574	9	2.32195	1.2212	0	0.175734
603899	2018	0.0429901	1.81588	5.55141	1.63169	3	0	-0.0370218	0.035825	0.572653	0	22.4598	0.142287	0.5826	0.384119	0.031851	7	5.28592	0.791238	0	0.167605
668	2018	0.0676292	1.91793	5.7658	1.67421	28	0	-0.0370218	0.0563577	0.98966	0.101906	21.7597	0.003906	0.3928	0.659968	1.33382	7	1.17542	8.44575	0	0.149086
603886	2018	-0.10281	1.89084	5.45471	1.7675	2	0	-0.0356174	-0.0856748	0.56016	0.616859	21.5136	0.109622	0.495	0.386543	-0.643094	8	1.65252	0.494973	0	0.135478
603885	2018	0.096311	1.90216	5.72896	1.67124	3	1	-0.0370218	0.0802592	0.558273	0	23.7892	0.057776	0.6312	0.552535	-0.222068	9	1.60201	0.823645	1	0.177971
603868	2018	-0.0332812	1.75479	5.47677	1.57651	2	0	-0.0370218	-0.0277343	0.582835	0.199687	22.0308	0.197881	0.7498	0.295812	0.153429	7	1.37977	0.102808	0	0.186336
603777	2018	-0.0778837	2.05085	5.82287	1.8495	2	0	-0.0356174	-0.0649031	0.533491	0.467302	21.7675	0.003558	0.5783	0.347671	0.223349	11	1.16317	0.093506	0	0.181426
603718	2018	0.0855053	2.28497	4.90129	2.26867	3	0	-0.0370218	0.0712544	0.494472	0	21.2821	-0.007839	0.508996	0.413374	-0.330071	8	5.07605	5.27877	0	0.138593
603690	2018	0.0370498	2.25569	5.67688	2.15726	1	0	-0.0370218	0.0308749	0.499352	0	21.0975	0.021664	0.3603	0.694703	1.68129	5	1.82902	0.810979	0	0.142681
863	2018	-0.0943959	1.55313	5.26307	1.37992	21	0	-0.0356174	-0.0786633	0.958568	0.580306	23.2914	-0.038233	0.2064	0.572612	-0.477231	9	0.989107	2.56154	0	0.175874
603579	2018	-0.0322998	2.08757	5.93251	1.84569	2	0	-0.0370218	-0.0269165	0.527371	0.193799	21.4965	0.115349	0.2893	0.308596	0.030344	9	1.41906	0.22931	0	0.156751
603515	2018	-0.0279764	1.9043	5.70889	1.68598	2	0	-0.0370218	-0.0233137	0.557916	0.167859	22.7157	0.122666	0.4605	0.408497	0.173152	9	1.38436	0.466614	0	0.177463
2028	2018	-0.0230728	1.86355	5.30706	1.76927	14	0	-0.0370218	-0.0192273	0.680827	0	22.7487	0.038788	0.1729	0.378972	0.332322	7	1.28158	0.10374	0	0.132119
603330	2018	-0.088833	1.88291	5.6773	1.67008	1	0	-0.0356174	-0.0740275	0.561482	0.532998	20.701	0.039069	0.361	0.346148	0.086429	7	1.38494	2.09903	0	0.13674
2116	2018	-0.0074926	1.73096	5.69261	1.39977	11	1	-0.0370218	-0.0062438	0.693774	0.604821	22.1825	0.049316	0.519	0.667032	0.787738	11	1.33028	0.405466	0	0.152956
2158	2018	-0.0028233	1.95583	5.82215	1.70016	11	0	-0.0370218	-0.0023527	0.697654	0.149052	21.9028	0.062333	0.3267	0.426741	0.035377	9	1.59903	0.653693	0	0.161037
2162	2018	-0.178123	1.85033	5.60288	1.6541	11	0	-0.0356174	-0.148436	0.551979	0.479906	21.5457	0.009842	0.4673	0.582459	0.002021	9	1.64807	1.78526	0	0.137092
2178	2018	-0.0429621	2.10373	5.59424	1.99913	11	0	-0.0356174	-0.0358017	0.664299	0	21.4193	-0.149436	0.1741	0.486363	0.260628	7	1.78699	0.933952	0	0.151359
603189	2018	-0.0356475	2.24931	5.92609	2.08921	2	0	-0.0369916	-0.0297063	0.500415	0.213885	20.6197	0.008867	0.4321	0.118893	0.351898	7	1.92225	3.92937	0	0.168725
2252	2018	-0.0596384	2.50556	1.33965	2.50556	10	0	-0.0356174	-0.0496987	0.65044	0	23.1558	-0.133762	0.3181	0.073802	-0.118395	8	3.54166	0.953701	0	0.186336
603131	2018	0.0889017	1.98905	5.75597	1.80315	2	0	-0.0370218	0.0740848	0.543791	1.10503	21.0253	0.056382	0.3393	0.242094	0.256996	7	1.39744	0.693676	0	0.170489
603128	2018	-1.69e-05	1.90744	5.68102	1.70531	6	1	-0.0370218	-1.41e-05	0.557393	1.05969	22.4244	0.06145	0.4132	0.280491	0.01584	9	1.24812	0.28039	0	0.163644
2269	2018	-0.126856	1.6327	5.47543	1.39219	10	0	-0.0356174	-0.105713	0.594583	0	22.6986	0.005599	0.5065	0.600816	0.324254	6	1.40591	0.345888	0	0.167413
603108	2018	0.0221053	2.10129	5.79549	1.91903	3	0	-0.0370218	0.0184211	0.525085	1.16738	22.7439	0.057278	0.2026	0.584933	0.056068	9	1.12046	1.75682	0	0.000272
2324	2018	-0.0812435	1.53906	5.05504	1.42833	9	0	-0.0356174	-0.0677029	0.632487	0.128074	22.0888	0.01808	0.5404	0.405067	0.062052	7	1.25615	0.20746	0	0.150915
2328	2018	-0.0954493	1.90464	5.61037	1.73317	9	0	-0.0356174	-0.0795411	0.620682	0.0652328	22.0956	0.045872	0.3678	0.252478	0.636854	9	0.919539	0.40051	0	0.149876
2346	2018	-0.171688	2.16794	5.81147	2.01983	8	0	-0.0356174	-0.143074	0.557327	0.136822	21.6506	0.022991	0.6252	0.192474	-0.226169	7	2.22978	3.75119	0	0.000206
603039	2018	0.110769	2.06701	5.43296	1.98743	1	0	-0.0370218	0.0923071	0.530798	1.14834	21.198	0.067294	0.3309	0.534889	0.720199	9	2.61342	0.235447	0	0.151595
603037	2018	0.0570313	1.6044	5.52871	1.30591	1	0	-0.0370218	0.0475261	0.6079	0.891333	20.6857	0.131649	0.2086	0.132913	0.078175	9	1.64125	1.96452	0	0.173036
603022	2018	-0.040886	1.96059	5.7352	1.75795	3	0	-0.0356174	-0.0340717	0.548535	1.08922	20.5243	0.038207	0.5879	0.246778	0.072677	9	1.90616	2.9495	0	0.171208
603020	2018	0.0008534	1.70219	5.57555	1.44178	3	0	-0.0370218	0.0007112	0.591602	0.945662	21.5967	0.053072	0.3538	0.099128	-0.004698	9	1.09186	0.569532	0	0.162571
2401	2018	0.0347993	2.1187	5.95035	1.88492	8	0	-0.0370218	0.0289994	0.728918	0	21.4944	0.041649	0.5001	0.589497	0.125381	9	1.84454	1.13469	0	0.151961
603012	2018	-0.0100853	1.49082	5.12541	1.34576	3	0	-0.0370218	-0.0084044	0.626829	0.828236	22.2345	0.044441	0.1779	0.362609	0.598502	6	1.49044	0.962848	0	0.12935
2451	2018	-0.0445009	2.58919	5.83564	2.53371	8	0	-0.0356174	-0.0370841	0.66302	0.390006	21.1894	0.005337	0.4023	0.583866	-0.080529	7	3.78069	3.59287	0	0.153642
2454	2018	0.0054477	1.84026	5.54826	1.66785	8	0	-0.0370218	0.0045398	0.704527	0	22.4984	0.033287	0.4382	0.39298	0.117907	9	0.833739	0.346814	0	0.186336
2486	2018	-0.0126178	1.93986	5.42231	1.83711	8	1	-0.0370218	-0.0105149	0.689515	0	20.8179	0.016176	0.1961	0.144996	0.117223	9	3.0363	3.28745	0	0.161637
2506	2018	-0.108472	1.48233	4.90504	1.38986	8	1	-0.0356174	-0.0903932	0.60986	0	23.6584	0.003001	0.281	0.772221	0.408696	9	1.55676	0.891294	0	0.171073
2527	2018	-0.0416243	1.84718	5.69102	1.60598	8	0	-0.0356174	-0.0346869	0.66541	0	22.6159	-0.044555	0.1788	0.512042	-0.132175	9	1.00876	0.737517	0	0.153968
2565	2018	-0.122401	1.50347	5.13897	1.3581	7	0	-0.0356174	-0.102	0.598285	1.43784	22.007	0.031564	0.2361	0.369224	0.130652	8	1.106	1.16136	0	0.167484
2605	2018	-0.14896	1.97246	5.56041	1.84217	7	0	-0.0356174	-0.124133	0.576214	0.663192	21.7026	0.072501	0.1772	0.292608	0.855347	7	1.25034	1.64617	0	0.170589
2636	2018	0.0223319	2.03871	5.80755	1.83893	7	0	-0.0370218	0.01861	0.718558	0	22.1511	0.072791	0.3983	0.388697	-0.129449	9	1.21446	0.151204	0	0.155419
601872	2018	-0.0721218	1.58908	5.33679	1.39935	12	1	-0.0356174	-0.0601015	0.610454	0.882821	24.6344	0.021816	0.4139	0.593102	-0.220537	12	1.03207	1.58737	0.276435	0.16469
2669	2018	0.0415568	2.01851	5.32631	1.9568	6	0	-0.0370218	0.0346306	0.734534	0.454925	21.5385	0.03529	0.1556	0.153088	-0.344201	9	1.2228	2.63977	0	0.170291
601866	2018	0.0264387	1.40827	5.49776	0.917184	11	1	-0.0370218	0.0220323	0.640589	0.782371	25.6493	0.010434	0.3775	0.86912	-0.339087	13	1.04235	1.82805	0.330027	0.180803
601727	2018	-0.0820067	1.52022	4.99428	1.42184	10	1	-0.0356174	-0.0683389	0.62193	0.844567	26.1102	0.025071	0.5883	0.663024	0.67739	9	0.997224	0.350583	0.347249	0.175012
2825	2018	0.0043628	1.80463	5.58336	1.59993	2	0	-0.0370218	0.0036357	0.703626	0	20.5509	0.073651	0.3333	0.261507	-0.033609	9	1.45628	1.18486	0	0.16505
600009	2018	0.136591	1.83438	5.3345	1.72751	20	1	-0.0370218	0.113826	0.569569	1.0191	24.155	0.143277	0.5325	0.074178	0.00692	8	2.26924	0.500215	0.363817	0.143802
600018	2018	-0.0814129	1.44306	5.16227	1.26596	12	1	-0.0356174	-0.0678441	0.63479	0.8017	25.6956	0.079464	0.3136	0.429577	0.394742	9	1.26107	0.476337	0	0.151466
600019	2018	-0.0602942	1.72008	5.49627	1.51664	18	1	-0.0356174	-0.0502452	0.58862	0.955599	26.4129	0.069458	0.5075	0.435326	0.034814	10	0.868204	1.06364	0.26892	0.18301
600021	2018	0.0006272	1.51867	5.25798	1.33277	15	1	-0.0370218	0.0005227	0.622189	0.843704	25.315	0.03459	0.4549	0.733202	0.066905	14	0.957527	0.635696	0.75	0.126731
600026	2018	-0.0681141	1.7245	5.47452	1.5337	16	1	-0.0356174	-0.0567618	0.587884	0.958054	24.873	0.005107	0.3812	0.538412	0.257623	10	0.878338	0.534294	0.330027	0.163012
601616	2018	-0.0186895	1.49368	5.48088	1.13725	7	0	-0.0370218	-0.0155745	0.626352	0.829825	21.7629	0.044557	0.1403	0.104212	0.173377	8	1.15284	3.1304	0	0.186336
601611	2018	0.0109121	1.59188	5.39544	1.37412	2	1	-0.0370218	0.0090934	0.609986	0.884379	25.2719	0.011873	0.6178	0.86829	0.125981	9	1.0182	0.589287	0.183	0.155172
601607	2018	0.0239892	1.59298	5.38686	1.38042	25	1	-0.0370218	0.019991	0.609804	0.884988	25.5665	0.035122	0.3108	0.634036	-0.005754	9	1.01004	0.807076	0.32973	0.173061
600072	2018	-0.0533629	1.90279	5.76173	1.652	21	1	-0.0356174	-0.0444691	0.558168	1.05711	23.0773	0.001912	0.3738	0.599666	0.24525	9	1.07108	3.44655	0.248641	0.158695
600073	2018	-0.0654268	1.61399	5.50252	1.34294	21	1	-0.0356174	-0.0545223	0.606301	0.896662	23.1701	0.033651	0.3182	0.50264	0.083929	8	1.1074	1.72308	1	0.169079
600081	2018	-0.002162	1.64787	5.52644	1.38387	21	1	-0.0370218	-0.0018017	0.600654	0.915486	22.4912	0.049091	0.65	0.67893	0.682069	9	1.06588	0.235441	0	0.143149
600094	2018	0.0182674	1.48344	5.15041	1.327	21	0	-0.0370218	0.0152229	0.628059	0.824135	24.5912	0.015939	0.0957	0.72299	1.81798	9	0.908934	0.916126	0	0.157015
600097	2018	-0.144991	1.75165	5.23749	1.64812	21	1	-0.0356174	-0.120826	0.583359	0.973138	21.5591	0.063297	0.4226	0.278042	-0.019141	7	1.33136	0.432364	0	0.150659
600104	2018	-0.0009164	1.51845	5.1418	1.37712	21	1	-0.0370218	-0.0007637	0.622225	0.843584	26.4129	0.061838	0.7124	0.636266	0.08969	7	1.03381	0.569806	0	0.185716
600115	2018	0.023682	1.81562	5.61925	1.59781	21	0	-0.0370218	0.019735	0.572697	1.00868	26.1903	0.012422	0.3506	0.749321	-0.191416	8	1.02683	0.368686	0.32973	0.173036
600119	2018	-0.113743	2.17619	5.80751	2.03222	21	1	-0.0356174	-0.0947856	0.512602	1.20899	21.229	-0.182568	0.3564	0.806153	-0.292023	8	2.16501	1.93025	0	0.156487
601231	2018	0.0270484	2.02819	5.80356	1.82516	6	0	-0.0370218	0.0225404	0.537269	1.12677	23.7265	0.058555	0.7498	0.53304	0.220845	9	1.50485	0.687062	0	0.174903
600151	2018	-0.0750171	1.8355	5.68714	1.5894	20	1	-0.0356174	-0.0625143	0.569384	1.01972	23.1627	0.002784	0.2834	0.415884	0.021483	9	0.914014	0.439634	0	0.166911
600170	2018	-0.0091433	1.21284	5.20839	0.847571	20	1	-0.0370218	-0.0076194	0.673159	0.673802	26.0982	0.015883	0.3019	0.836483	0.485332	9	0.963247	0.886772	0.75	0.150839
600171	2018	0.0916992	2.01298	5.71663	1.84235	20	1	-0.0370218	0.076416	0.539803	1.11832	21.7194	0.038166	0.2547	0.092347	0.028622	7	2.45	2.06953	0	0.150745
600196	2018	-0.0610095	2.01947	5.84392	1.78992	20	1	-0.0356174	-0.0508413	0.538722	1.12193	24.9796	0.042804	0.3657	0.523854	0.078382	11	1.27523	0.990917	0.330623	0.16868
600210	2018	-0.145217	1.87786	5.63368	1.68435	19	1	-0.0356174	-0.121014	0.562324	1.04325	23.0626	0.043687	0.2606	0.546549	-0.252848	9	1.07872	0.168041	0	0.170452
600272	2018	-0.0673643	1.84716	5.56389	1.67111	17	1	-0.0356174	-0.0561369	0.567439	1.0262	20.7404	0.034545	0.2651	0.507463	0.180222	9	2.01182	2.32397	0	0.136869
600278	2018	-0.0100985	2.05404	5.52832	1.95314	18	1	-0.0370218	-0.0084154	0.53296	1.14113	22.8019	0.024209	0.6746	0.506258	-0.079969	9	1.03871	0.141745	0	0.144223
600315	2018	-0.0836711	1.81778	5.63721	1.59114	17	1	-0.0356174	-0.0697259	0.572336	1.00988	23.0417	0.053187	0.4725	0.427852	-0.021224	7	2.23149	0.116765	0	0.176744
601021	2018	0.0813612	1.76241	5.59469	1.52825	3	0	-0.0370218	0.067801	0.581565	0.979118	24.0033	0.05655	0.5497	0.498608	-0.237152	8	1.51967	0.795939	0	0.176946
600490	2018	-0.14333	2.19904	5.8747	2.01493	15	1	-0.0356174	-0.119442	0.508794	1.22169	22.8362	0.02446	0.197	0.333525	-0.238048	9	1.3495	3.92118	0.666667	0.17773
600500	2018	-0.035084	1.62661	5.67082	1.20306	19	1	-0.0370218	-0.0292366	0.604199	0.903671	24.6418	0.04189	0.5535	0.523112	0.042253	7	0.833739	0.832441	0	0.151963
600503	2018	-0.0335898	1.78792	5.75799	1.44869	16	0	-0.0370218	-0.0279915	0.577313	0.993289	22.7065	-0.000375	0.0957	0.46784	1.14192	8	1.14042	2.33567	0	0.160387
600895	2018	0.126081	2.03353	5.71511	1.8716	22	1	-0.0370218	0.105067	0.536378	1.12974	23.7019	0.025329	0.5075	0.545446	0.981369	6	1.72309	0.978189	0	0.161281
600597	2018	0.049939	1.63182	5.55575	1.33365	16	1	-0.0370218	0.0416158	0.60333	0.906567	23.61	0.029363	0.5162	0.621674	0.08566	5	1.19245	0.176977	1	0.15023
600601	2018	-0.0719953	1.86382	5.47007	1.72795	33	1	-0.0356174	-0.0599961	0.564663	1.03546	23.124	0.005096	0.1165	0.705914	1.09881	9	1.20731	0.526789	0	0.14857
600602	2018	-0.101639	1.79712	5.70333	1.51295	29	1	-0.0356174	-0.0846993	0.57578	0.9984	22.4349	0.054012	0.2803	0.2501	0.25689	7	1.39265	0.581726	1	0.140911
600604	2018	0.112598	2.26165	5.79498	2.14653	26	1	-0.0370218	0.0938314	0.498358	1.25647	23.5163	0.016483	0.4508	0.551006	-0.183308	7	1.28147	2.03047	1	0.186336
600611	2018	-0.029254	1.44046	5.39665	1.11434	26	1	-0.0370218	-0.0243783	0.635223	0.800256	23.4648	0.060522	0.2001	0.408877	0.225612	7	0.972247	0.749712	0	0.186336
600612	2018	0.0358926	1.59267	5.13012	1.47647	26	1	-0.0370218	0.0299105	0.609855	0.884816	23.4632	0.100979	0.4209	0.523146	-0.35325	6	1.74078	0.263577	0.571429	0.000206
600613	2018	-0.112049	1.66929	5.56307	1.39443	26	0	-0.0356174	-0.0933743	0.597085	0.927384	21.8632	0.031486	0.2459	0.168798	0.27889	9	1.0183	0.73531	0	0.162833
600615	2018	-0.128859	1.55609	5.21854	1.40129	26	1	-0.0356174	-0.107383	0.615952	0.864494	20.2866	0.014604	0.3345	0.073802	0.221708	6	3.11639	8.44575	1	0.174502
600616	2018	-0.021642	1.74493	5.77407	1.3408	26	1	-0.0370218	-0.018035	0.584478	0.969406	21.5476	-0.031773	0.3488	0.156183	0.726085	8	1.23038	2.09767	0	0.151199
600618	2018	0.115746	1.75587	5.75917	1.38212	26	1	-0.0370218	0.0964552	0.582654	0.975486	22.3447	0.197881	0.4659	0.227248	0.055926	9	1.52965	0.273197	0.6	0.142524
600619	2018	-0.0514466	1.91291	5.60798	1.74572	26	1	-0.0356174	-0.0428722	0.556482	1.06272	23.386	0.029253	0.2444	0.627915	-0.227042	9	1.08534	0.705537	0.257928	0.171856
600620	2018	-0.038396	1.96814	5.65008	1.80608	26	0	-0.0356174	-0.0319967	0.547277	1.09341	21.7743	0.022735	0.2508	0.190456	-0.077737	11	1.48666	6.32444	0.666667	0.169399
600622	2018	0.0230512	2.12551	5.77859	1.97406	26	1	-0.0370218	0.0192093	0.521049	1.18084	23.9461	0.0466	0.141	0.675396	1.19507	9	0.951777	0.707541	0	0.176946
600623	2018	-0.0492413	1.97595	5.74986	1.77366	26	1	-0.0356174	-0.0410344	0.545975	1.09775	24.5536	0.037455	0.4284	0.560797	-0.005733	6	0.921885	1.23692	1	0.135563
600624	2018	0.0117157	2.02618	5.72368	1.85803	26	1	-0.0370218	0.0097631	0.537604	1.12565	21.7364	0.015708	0.1874	0.584576	-0.016943	7	2.08858	1	0	0.181171
600626	2018	-0.011463	1.87657	5.67888	1.65949	26	1	-0.0370218	-0.0095525	0.562539	1.04254	23.1334	0.01173	0.3107	0.634122	0.046913	9	1.01018	1.27024	0	0.170489
600629	2018	-0.107587	1.54262	5.34724	1.32427	26	1	-0.0356174	-0.0896558	0.618197	0.85701	22.8615	0.036118	0.561	0.661325	0.179459	7	1.20309	0.919933	0.75	0.183498
600630	2018	-0.0564887	1.90525	5.68142	1.70183	26	1	-0.0356174	-0.0470739	0.557758	1.05847	21.8045	0.013149	0.3008	0.37991	0.546618	9	1.3757	0.443259	0	0.146545
600635	2018	-0.0682259	1.99105	5.56971	1.86349	27	1	-0.0356174	-0.0568549	0.543459	1.10614	23.7956	0.019883	0.1807	0.602583	0.023964	13	1.19979	0.328627	0.346919	0.172849
600637	2018	-0.188243	1.70092	5.67081	1.36187	26	1	-0.0356174	-0.156869	0.591813	0.944958	24.3598	0.058093	0.4514	0.195074	0.337989	9	1.12066	1.04164	0	0.171056
600639	2018	0.159884	1.64859	5.46919	1.42128	26	1	-0.0370218	0.133237	0.600535	0.915885	23.7362	0.047863	0.4937	0.554185	2.85772	8	1.12707	0.729318	0	0.174398
600641	2018	-0.042721	1.83146	5.59851	1.62669	26	1	-0.0356174	-0.0356008	0.570057	1.01748	22.8041	0.121395	0.2816	0.228499	0.059125	8	1.1422	0.637705	0.75	0.168617
600642	2018	-0.0440917	1.14572	5.0796	0.567199	26	1	-0.0356174	-0.0367431	0.705844	0.564854	24.812	0.039681	0.4979	0.425433	0.018118	11	0.833739	0.625179	0.25811	0.171381
600648	2018	-0.0646779	1.54	5.31469	1.33731	26	1	-0.0356174	-0.0538982	0.618634	0.855553	24.1599	0.028524	0.5303	0.655961	0.112757	9	1.12344	0.324015	0	0.171583
600649	2018	0.0022127	1.67717	5.56829	1.40424	26	1	-0.0370218	0.0018439	0.595772	0.93176	24.3266	0.031863	0.4646	0.455316	0.340582	8	0.839332	1.05531	0.666667	0.171856
600650	2018	-0.109065	1.69926	5.58928	1.42714	26	1	-0.0356174	-0.0908872	0.59209	0.944034	22.2297	0.07042	0.3854	0.213727	0.043932	9	1.26717	0.763688	0.461538	0.156883
600651	2018	-0.0688454	1.98402	5.79684	1.75985	27	1	-0.0356174	-0.0573712	0.544631	1.10223	23.2154	-0.182568	0.2205	0.884506	0.151161	11	1.23938	1.41656	1	0.145325
600653	2018	-0.0483313	1.86767	5.45466	1.7384	28	1	-0.0356174	-0.0402761	0.564022	1.03759	22.8454	0.042729	0.128	0.684285	0.050262	11	1.11208	0.682537	0	0.139622
600655	2018	-0.0042833	1.62902	5.48516	1.37502	26	1	-0.0370218	-0.0035694	0.603796	0.905013	25.1689	0.040142	0.2637	0.622609	0.400056	11	0.984995	1.35775	0.199564	0.171583
600661	2018	0.0192066	1.82439	5.37539	1.7046	26	1	-0.0370218	0.0160055	0.571234	1.01355	21.8752	-0.101782	0.1213	0.588466	-0.159973	10	2.22931	0.282777	0	0.175408
600662	2018	-0.197845	1.92922	5.52303	1.79717	26	1	-0.0356174	-0.164871	0.553763	1.07179	22.534	0.010763	0.45	0.410658	0.05542	9	1.12384	0.766569	0.233121	0.165617
600663	2018	-0.0650604	1.71123	5.41992	1.53854	26	1	-0.0356174	-0.054217	0.590094	0.950685	25.0814	0.052553	0.5642	0.708238	1.07044	9	1.21752	0.960049	0	0.171994
600675	2018	-0.0038207	1.56892	5.30828	1.383	25	1	-0.0370218	-0.0031839	0.613813	0.871622	24.7598	0.057419	0.6844	0.723909	6.32248	7	1.0825	2.03229	0.375	0.179304
600676	2018	-0.0824189	1.51675	5.52194	1.14089	25	1	-0.0356174	-0.0686824	0.622508	0.842639	22.9396	0.040767	0.3192	0.320509	-0.02957	9	0.833739	0.207546	0.75	0.176946
600679	2018	-0.0820641	2.12819	5.55887	2.03654	25	0	-0.0356174	-0.0683867	0.520601	1.18233	21.2888	0.00287	0.2918	0.204886	-0.437369	9	1.88781	1.88335	0	0.13391
600689	2018	-0.116062	2.26999	5.36542	2.2252	25	1	-0.0356174	-0.0967185	0.496968	1.26111	20.4157	0.015184	0.2595	0.360166	0.033005	7	2.89183	1.06871	0	0.145299
600692	2018	-0.0427545	1.91821	5.76269	1.67662	25	0	-0.0356174	-0.0356288	0.555598	1.06567	21.381	0.026808	0.3251	0.572143	0.356698	8	1.62382	2.21061	0	0.000306
600882	2018	0.0128312	1.14572	4.15633	1.02783	30	1	-0.0370218	0.0106927	0.696697	0.595342	21.7127	0.003956	0.1822	0.547093	0.501397	10	1.70371	2.89002	0	0.142842
600708	2018	0.0375489	1.77042	5.7487	1.4231	22	1	-0.0370218	0.0312907	0.580229	0.98357	25.0331	0.018426	0.3522	0.823752	2.74204	6	0.928366	1.15118	1	0.186336
600741	2018	-0.0220108	1.65718	5.36105	1.48645	22	1	-0.0370218	-0.0183423	0.599104	0.920653	25.6188	0.078134	0.5832	0.591375	0.032274	9	1.023	1.07995	0.364179	0.173036
600748	2018	-0.0927356	1.60013	5.45064	1.35475	22	1	-0.0356174	-0.0772797	0.608612	0.88896	24.3284	0.022012	0.486	0.708574	1.69565	7	0.981929	0.419291	0	0.18097
600754	2018	-0.03379	2.06783	5.91678	1.82343	22	1	-0.0370218	-0.0281583	0.530662	1.14879	24.4155	0.030591	0.5032	0.656188	-0.068834	9	1.10934	0.827969	0.666667	0.169874
600851	2018	-0.132412	1.7315	5.45451	1.55278	25	0	-0.0356174	-0.110343	0.586717	0.961943	22.2294	0.034597	0.0957	0.196076	-0.045147	8	1.644	1.79432	0	0.155645
600850	2018	0.0063902	2.03694	5.82034	1.83072	25	1	-0.0370218	0.0053252	0.535811	1.13163	22.5574	0.051756	0.4243	0.599671	0.342718	9	1.66786	0.0900268	0	0.185716
600845	2018	0.086158	2.18701	5.82787	2.03982	25	1	-0.0370218	0.0717983	0.510799	1.215	22.9688	0.075482	0.5081	0.283095	0.149494	9	1.98657	0.178395	0	0.170646
600838	2018	-0.122492	1.82295	5.64701	1.59363	25	0	-0.0356174	-0.102076	0.571475	1.01275	20.9943	0.075188	0.1959	0.077367	0.373377	7	1.91475	8.44575	0	0.157277
600818	2018	-0.0812366	2.09727	5.37016	2.02861	25	1	-0.0356174	-0.0676972	0.525755	1.16515	20.7546	-0.004435	0.4092	0.377145	-0.235911	6	3.24553	2.96417	0	0.139774
600819	2018	-0.0733687	1.74158	5.56444	1.51295	25	1	-0.0356174	-0.0611406	0.585037	0.967542	22.7103	0.014648	0.2975	0.493165	0.027734	8	1.00048	0.25395	0	0.144716
600820	2018	-0.0410372	1.42517	5.53175	0.904182	25	1	-0.0356174	-0.0341976	0.637771	0.791762	25.0796	0.025619	0.3049	0.72389	0.471866	9	0.976321	0.806814	0.75	0.161234
600822	2018	-0.018067	2.04344	5.80534	1.84703	25	1	-0.0370218	-0.0150558	0.534727	1.13524	21.2602	0.029841	0.481	0.613022	-0.294283	9	2.8726	3.87141	1	0.145577
600824	2018	-0.131982	1.73497	5.62439	1.46327	25	1	-0.0356174	-0.109985	0.586139	0.96387	21.7778	0.038036	0.3904	0.216272	-0.074944	9	1.4426	2.03641	0.571429	0.155486
600825	2018	-0.135049	2.09369	5.56865	1.99263	25	1	-0.0356174	-0.112541	0.526352	1.16316	22.0762	0.007817	0.28	0.318935	1.35237	9	1.64235	1.49121	0	0.15491
600826	2018	-0.0875973	1.93244	5.63268	1.76318	25	1	-0.0356174	-0.0729977	0.553227	1.07358	22.1074	0.060569	0.5222	0.259036	0.199767	9	1.26132	0.506879	0	0.167413
600833	2018	-0.0213259	1.89757	5.74092	1.65668	26	1	-0.0370218	-0.0177716	0.559038	1.05421	20.7997	0.043713	0.4402	0.379723	0.187421	9	2.26656	1.71238	1	0.158546
600835	2018	-0.0355872	1.73685	5.65602	1.44252	25	1	-0.0370218	-0.029656	0.585826	0.964915	24.2396	0.063447	0.4802	0.609952	-0.049536	9	1.0328	0.156249	1	0.171583
600827	2018	-0.0468159	1.57951	5.58683	1.20126	25	1	-0.0356174	-0.0390132	0.612048	0.877506	24.5396	0.019955	0.4572	0.563156	0.15741	10	0.891363	0.19474	1	0.141119
600835	2019	-0.0383601	1.6321	5.52956	1.41039	26	1	-0.0327912	-0.0319667	0.603284	0.90672	24.2551	0.050546	0.4802	0.60014	-0.064125	9	1.05647	0.0827199	1	0.155446
603515	2019	-0.0122994	1.71961	5.66598	1.46839	3	0	-0.0338788	-0.0102495	0.588698	0.0737966	22.816	0.109871	0.4606	0.38125	0.298294	8	2.99657	0.125284	0	0.160523
2451	2019	0.0313002	2.25434	5.87497	2.13908	9	0	-0.0338788	0.0260835	0.72601	0.484912	20.91	0.030345	0.4023	0.419385	0.414524	7	3.83608	4.60923	0	0.161979
603777	2019	-0.0758011	2.06605	5.10934	2.03251	3	0	-0.0327912	-0.0631675	0.530958	0.454806	21.7763	0.003618	0.5812	0.38476	0.240286	11	1.77134	0.542662	0	0.175497
601021	2019	0.0867858	1.47969	5.21967	1.3282	4	0	-0.0338788	0.0723215	0.628685	0.822049	24.1031	0.062594	0.5498	0.48781	-0.26637	8	1.85766	0.501452	0	0.164867
601727	2019	-0.0553094	1.57809	5.67684	1.19449	11	1	-0.0327912	-0.0460912	0.612286	0.876715	26.3599	0.020721	0.5717	0.673506	1.35437	9	0.960976	0.261067	0.332078	0.166824
601611	2019	0.0039834	1.6363	5.6884	1.30161	3	1	-0.0338788	0.0033195	0.602584	0.909054	25.5472	0.011424	0.6178	0.840543	0.196992	9	0.990923	0.831684	0.180116	0.168675
603899	2019	0.033871	1.57489	4.97554	1.50376	4	0	-0.0338788	0.0282258	0.612819	0	22.7468	0.142242	0.5826	0.41033	0.027354	6	6.33764	0.365661	0	0.168792
601866	2019	0.0424954	1.66574	5.63541	1.39868	12	1	-0.0338788	0.0354128	0.597677	0.925409	25.6965	0.012064	0.38	0.832466	0.201132	11	1.0277	1.33882	0.310811	0.167357
2346	2019	-0.17028	1.93515	5.82011	1.7203	9	0	-0.0327912	-0.1419	0.558497	0.0766241	21.7945	0.032431	0.6252	0.30439	0.868887	7	1.89795	4.61693	0	0.000206
600826	2019	-0.0877284	1.77211	5.70819	1.5199	26	1	-0.0327912	-0.073107	0.579948	0.984506	22.2287	0.040027	0.5246	0.209739	0.084186	9	1.27303	0.71733	0	0.160886
603718	2019	0.0373416	1.97629	5.53873	1.87507	4	0	-0.0338788	0.031118	0.545919	0	21.2547	-0.015523	0.4837	0.416578	-0.208045	9	5.26185	6.31382	0	0.126125
2565	2019	-0.136242	2.52467	6.1018	2.4201	8	0	-0.0327912	-0.113535	0.586782	1.46637	21.8407	-0.063213	0.2227	0.299147	0.117385	7	2.51274	1.65576	0	0.162344
603330	2019	-0.110463	1.83739	5.67613	1.64874	2	0	-0.0327912	-0.0920525	0.569069	0.662778	20.7936	0.017887	0.361	0.426319	0.019043	7	1.39095	3.03226	0	0.138375
600827	2019	-0.0320165	1.2813	5.3149	0.963633	26	1	-0.0338788	-0.0266804	0.66175	0.711833	24.7431	0.016304	0.4732	0.606275	0.163788	9	0.884025	0.099641	1	0.1198
600822	2019	-0.0184816	1.97266	5.79301	1.78932	26	1	-0.0338788	-0.0154013	0.546523	1.09592	21.1936	0.047256	0.481	0.541024	0.116675	9	3.30392	4.10717	1	0.156454
2324	2019	-0.0892539	1.25945	4.82579	1.15735	10	0	-0.0327912	-0.0743782	0.62583	0.412337	22.0822	0.042148	0.5404	0.384406	0.077649	6	1.69936	0.351308	0	0.141868
603131	2019	0.0435103	1.92275	5.6587	1.77268	3	0	-0.0338788	0.0362586	0.554842	1.06819	21.2048	0.054569	0.3302	0.237708	0.913437	7	1.43635	1.2002	0	0.174827
600021	2019	-0.0059151	1.36092	5.23094	1.1539	16	1	-0.0338788	-0.0049292	0.64848	0.756066	25.433	0.018175	0.4434	0.729165	-0.022808	13	0.927291	0.38569	0.254694	0.123748
600613	2019	-0.0887806	2.15083	5.76255	2.03785	27	0	-0.0327912	-0.0739838	0.516828	1.19491	21.9919	0.022656	0.2459	0.251565	-0.005779	9	1.31194	0.923324	0	0.152554
603728	2019	-0.0417185	1.55684	5.45708	1.33358	2	0	-0.0327912	-0.0347654	0.615827	0.250311	21.6981	0.065868	0.5663	0.241741	0.007693	9	1.41428	0.522575	0	0.14564
600895	2019	0.121311	2.07982	5.80124	1.93474	23	1	-0.0338788	0.101093	0.528663	1.15546	23.9665	0.020745	0.5075	0.488564	1.95586	6	1.41413	2.26572	0	0.15068
600018	2019	-0.0785367	1.83417	5.69264	1.63297	13	1	-0.0327912	-0.0654473	0.569605	1.01898	25.6803	0.069813	0.3136	0.361439	0.008549	11	1.3019	0.262915	0.252385	0.151773
600115	2019	0.0424358	1.71267	5.78418	1.35878	22	0	-0.0338788	0.0353631	0.589854	0.951486	26.3685	0.01231	0.3097	0.751191	-0.206725	9	1.05242	0.298028	0.310628	0.172964
603730	2019	-0.0988343	1.79893	5.32774	1.70496	2	0	-0.0327912	-0.0823619	0.575477	0.593006	22.3856	0.118877	0.5624	0.290258	-0.221046	9	1.28838	0.0827199	0	0.159303
2328	2019	-0.087329	2.00035	5.82614	1.81459	10	0	-0.0327912	-0.0727742	0.627429	0.0527596	22.1085	0.043506	0.3678	0.250121	-0.019109	9	1.00643	0.622523	0	0.143389
603037	2019	0.0231714	1.4397	5.33228	1.2207	2	0	-0.0338788	0.0193095	0.635351	0.799832	20.6623	0.08627	0.2088	0.099717	0.0709	9	1.72561	3.67668	0	0.172964
603128	2019	0.0067135	2.14082	5.80362	2.01402	7	1	-0.0338788	0.0055946	0.518496	1.18935	22.5809	0.058507	0.4132	0.348143	0.10717	9	1.34466	0.172023	0	0.157651
600689	2019	-0.108281	1.96921	5.74676	1.80372	26	1	-0.0327912	-0.0902344	0.547098	1.09401	20.4001	0.013435	0.2595	0.343957	0.089199	7	2.70839	2.49731	0	0.156922
600612	2019	0.0373943	1.59785	4.57999	1.56828	27	1	-0.0338788	0.0311619	0.608992	0.887694	23.5671	0.106529	0.4209	0.514522	-0.465204	9	1.66687	0.204608	0.625	0.141884
600754	2019	-0.0334015	1.68303	5.63926	1.42525	23	1	-0.0332685	-0.0278346	0.594795	0.935016	24.3836	0.032904	0.5032	0.630706	-0.077864	11	1.2759	0.290907	0.666667	0.15571
2669	2019	0.0311856	2.06237	6.00246	1.8152	7	1	-0.0338788	0.025988	0.725915	0.446908	21.6594	0.054343	0.2499	0.16329	0.564008	9	1.4431	2.46955	0	0.170363
2269	2019	-0.164448	1.83897	5.45549	1.72476	11	0	-0.0327912	-0.13704	0.563343	0	22.5761	-0.129429	0.5065	0.680169	0.069968	7	1.68473	0.579588	0	0.160886
601872	2019	-0.0673652	1.94576	5.50341	1.84562	13	1	-0.0327912	-0.0561377	0.551006	1.08098	24.7273	0.029671	0.5428	0.530283	0.384169	12	1.38821	1.01538	0.261622	0.174769
600679	2019	-0.0886743	2.06128	5.86501	1.88513	26	0	-0.0327912	-0.0738952	0.531754	1.14515	21.3276	0.022168	0.2918	0.207115	-0.00703	8	2.05513	2.87182	0	0.135112
603659	2019	-0.0006326	1.75354	5.29375	1.65717	2	0	-0.0338788	-0.0005271	0.583044	0.0037954	22.8189	0.08352	0.3008	0.551761	-0.020478	5	2.8274	0.323172	0	0.147749
2825	2019	-0.0130503	1.91856	5.67438	1.76059	3	0	-0.0338788	-0.0108752	0.689155	0	20.8023	0.042157	0.3184	0.28179	0.318365	7	1.5085	1.40506	0	0.159893
2401	2019	0.0571262	1.76479	5.81686	1.43013	9	0	-0.0338788	0.0476052	0.747472	0	21.9224	0.031014	0.5001	0.707101	0.414081	8	1.7373	1.26637	0	0.142564
600882	2019	0.0513903	1.8346	5.16017	1.77402	31	1	-0.0338788	0.0428252	0.569534	1.01922	21.6165	0.007871	0.1824	0.481945	0.316254	9	2.90916	1.21882	0	0.129664
600616	2019	-0.0343561	1.65188	5.62066	1.38546	27	1	-0.0327912	-0.02863	0.599986	0.917712	21.5734	0.011525	0.3488	0.168065	0.687887	9	1.27871	3.77063	0	0.149116
600675	2019	-0.0040231	1.4021	5.32653	1.1647	26	1	-0.0338788	-0.0033526	0.641616	0.778947	24.7096	0.053474	0.6844	0.686662	1.15516	7	1.07829	1.33691	0.375	0.131239
600072	2019	-0.0676151	2.22419	5.87398	2.1103	22	1	-0.0327912	-0.0563459	0.504601	1.23566	22.942	0.011983	0.3738	0.565293	0.867267	9	1.63654	2.38579	0.237433	0.159188
601231	2019	0.0207333	2.1201	5.79454	1.98586	7	0	-0.0338788	0.0172778	0.52195	1.17783	23.8103	0.057508	0.7498	0.529622	-0.01173	9	2.442	0.297956	0	0.16865
2454	2019	-0.0500023	1.78315	5.70546	1.54703	9	0	-0.0327912	-0.0416686	0.658448	0	22.4824	0.032228	0.4382	0.357762	0.248742	9	0.885572	0.572357	0	0.143414
2116	2019	0.0063416	1.8418	5.44058	1.73205	12	1	-0.0338788	0.0052846	0.70527	0.611942	22.1826	0.01362	0.519	0.676747	0.995732	12	1.4324	0.159565	0	0.156861
600618	2019	0.107967	1.79104	5.76023	1.52433	27	1	-0.0338788	0.0899723	0.576793	0.995022	22.4697	0.141145	0.4659	0.188254	-0.42335	8	1.43263	0.305218	0.154859	0.127803
600692	2019	0.0374725	1.63643	5.71581	1.27429	26	0	-0.0338788	0.0312271	0.602561	0.909128	21.6689	0.017317	0.3251	0.659694	0.570856	8	1.38626	2.99745	0	0.000229
600619	2019	-0.10065	1.62243	5.67802	1.2844	27	1	-0.0327912	-0.0838752	0.604895	0.90135	23.3579	0.026103	0.2397	0.606696	0.092049	9	1.05526	0.212003	0.249411	0.159893
2028	2019	-0.00225	1.72912	5.64049	1.49948	15	0	-0.0338788	-0.001875	0.69813	0	22.9031	0.065099	0.1729	0.412307	0.215081	7	1.46023	0.212354	0.364828	0.138939
603855	2019	0.11489	1.33863	5.34067	1.0474	2	0	-0.0338788	0.0957418	0.652196	0	21.7745	0.067649	0.3584	0.464179	0.650461	8	1.3634	0.326178	0	0.141859
600833	2019	-0.0016937	1.75231	5.59225	1.56005	27	1	-0.0338788	-0.0014115	0.583248	0.973507	20.9193	0.043639	0.4495	0.398022	0.072041	9	2.12359	3.03666	1	0.166157
600620	2019	-0.0189997	2.03254	5.9004	1.82663	27	0	-0.0338788	-0.0158331	0.536543	1.12919	21.8743	0.019509	0.2508	0.171625	0.094602	10	1.57686	8.44575	0.714286	0.158702
2636	2019	-0.0085678	2.02114	5.73097	1.8799	8	0	-0.0338788	-0.0071398	0.69288	0.227254	22.2818	0.033946	0.3983	0.424675	0.233861	9	1.73271	0.416367	0	0.133893
600272	2019	-0.0667086	1.56861	5.58261	1.26773	18	1	-0.0327912	-0.0555905	0.613865	0.871452	20.7631	0.020829	0.2651	0.500156	0.156703	9	1.93866	4.23643	0	0.157379
600622	2019	0.0597808	1.92525	5.87807	1.66977	27	1	-0.0338788	0.0498173	0.554424	1.06959	24.0702	0.015439	0.141	0.666479	0.403119	9	0.8723	0.27403	0	0.164867
601616	2019	-0.020742	1.91936	5.84514	1.68113	8	0	-0.0338788	-0.017285	0.555407	1.06631	21.9642	0.051996	0.2282	0.218199	0.602607	7	1.04316	3.33886	0	0.170997
600623	2019	-0.0537602	1.57121	5.62961	1.23046	27	1	-0.0327912	-0.0448002	0.613431	0.872896	24.6092	0.013067	0.4251	0.572812	-0.412569	6	0.847166	0.144554	0.183108	0.128979
600073	2019	-0.0372152	1.89909	5.69686	1.72543	22	1	-0.0327912	-0.0310127	0.558785	1.05505	23.3428	0.040847	0.3182	0.524779	0.171656	9	1.06914	0.458017	1	0.154514
603189	2019	-0.032181	2.19615	5.90828	2.05415	3	0	-0.0338788	-0.0268175	0.509276	0.193086	20.7008	0.035178	0.4321	0.166921	0.706026	7	3.99905	4.7883	0	0.108221
600009	2019	0.138721	1.59393	5.21362	1.47891	21	1	-0.0338788	0.1156	0.609645	0.885517	24.3388	0.141531	0.5325	0.12702	-0.005735	9	2.82123	0.283448	0.364828	0.148236
603196	2019	-0.03557	2.0144	5.73911	1.86821	2	0	-0.0327912	-0.0296416	0.539566	0.21342	20.853	-0.004303	0.54	0.210575	0.184511	7	1.37135	1.63392	0	0.165889
600597	2019	0.0271855	1.62189	5.54159	1.38733	17	1	-0.0338788	0.0226545	0.604985	0.901049	23.5933	0.038694	0.5162	0.57947	-0.102704	5	1.46043	0.0827199	1	0.143384
600624	2019	-0.0230067	2.29665	6.02018	2.15085	27	1	-0.0338788	-0.0191723	0.492525	1.27591	21.5251	0.00467	0.1874	0.493238	-0.08326	7	3.4689	1.46955	0	0.172001
600748	2019	-0.104882	2.15438	5.83161	2.02334	23	1	-0.0327912	-0.0874015	0.516237	1.19688	24.3927	0.021752	0.486	0.710425	1.31638	7	0.98972	0.217614	0	0.156922
600081	2019	-0.0010815	2.21464	5.89098	2.07962	22	1	-0.0338788	-0.0009012	0.506193	1.23036	22.5619	0.046538	0.65	0.665122	0.242672	9	1.2421	0.150721	0	0.140011
2211	2019	-0.14033	2.09706	5.69854	1.98665	11	0	-0.0327912	-0.116942	0.583385	0.531053	20.811	-0.096088	0.2823	0.368384	-0.286247	5	2.33421	2.33131	0	0.12677
600655	2019	-0.0251364	1.54464	5.33686	1.37327	27	1	-0.0338788	-0.020947	0.61786	0.858133	25.323	0.039276	0.2635	0.633259	1.13079	12	0.974996	1.48823	0.192154	0.155446
600019	2019	-0.0690638	1.24575	5.32243	0.886465	19	1	-0.0327912	-0.0575532	0.667675	0.692084	26.4129	0.039658	0.5073	0.436993	-0.016859	11	0.833739	1.03859	0.254694	0.170858
600676	2019	-0.0861824	1.54153	5.62015	1.18019	26	1	-0.0327912	-0.0718186	0.618379	0.856403	22.9292	0.015258	0.3192	0.312316	0.180468	9	0.833739	0.3205	0.182982	0.164867
603648	2019	0.0898211	2.06352	5.81363	1.90839	2	1	-0.0338788	0.0748509	0.531381	0	21.3955	0.059553	0.2487	0.131022	0.01621	11	1.74535	1.29797	1	0.160892
600151	2019	-0.0757503	1.88349	5.81534	1.64153	21	1	-0.0327912	-0.0631253	0.561384	1.04639	23.1167	-0.069203	0.2645	0.471001	0.240239	9	1.09177	0.133908	0	0.15206
600663	2019	-0.0655637	1.66487	5.62935	1.40146	27	1	-0.0327912	-0.0546364	0.597821	0.92493	25.239	0.054332	0.5642	0.682232	0.872451	8	1.19685	0.596343	0	0.163625
600626	2019	-0.011159	1.91801	5.61165	1.78194	27	1	-0.0338788	-0.0092992	0.555632	1.06556	23.0893	-0.006671	0.3107	0.625781	-0.014422	9	1.09874	0.784532	0	0.174827
2252	2019	-0.0511704	2.07956	5.71462	1.95939	11	0	-0.0327912	-0.042642	0.657477	0	23.1959	0.05112	0.3181	0.073802	0.081717	8	3.14368	0.824254	0	0.166567
600615	2019	-0.11277	2.09077	5.20197	2.05199	27	1	-0.0327912	-0.0939748	0.526838	1.16154	20.3339	0.045543	0.3345	0.073802	0.386291	9	3.23649	8.44575	0.251068	0.13517
601607	2019	0.0140878	1.52991	5.49266	1.26769	26	1	-0.0338788	0.0117398	0.620315	0.84995	25.6434	0.035254	0.29623	0.639588	-0.043565	10	1.01394	0.743627	0.310628	0.17161
2162	2019	-0.202231	1.90755	5.86442	1.64935	12	0	-0.0327912	-0.168526	0.531946	0.351417	21.5736	0.01584	0.4683	0.575883	-0.090709	9	1.91023	2.07652	0	0.152101
600653	2019	-0.0436528	1.76431	5.57637	1.5846	29	1	-0.0327912	-0.0363773	0.581249	0.980171	22.7196	-0.027081	0.128	0.671798	0.193076	10	1.21111	0.772455	0	0.164462
603012	2019	-0.0143951	1.72459	4.70942	1.69486	4	0	-0.0338788	-0.0119959	0.587868	0.958106	22.4136	0.063189	0.1042	0.476113	-0.113872	6	1.52346	0.521402	0	0.158677
603918	2019	0.135098	1.90886	5.75122	1.71545	4	0	-0.0338788	0.112582	0.557157	0	21.0027	0.048201	0.2934	0.516216	1.01682	9	2.47993	1.6702	0	0.147699
603083	2019	0.0519636	2.12084	5.86083	1.96935	2	0	-0.0338788	0.043303	0.521827	1.17824	21.7861	0.007513	0.2163	0.591271	0.15634	9	1.83425	0.294837	0	0.149918
603200	2019	0.13711	1.66593	5.57607	1.43702	2	0	-0.0338788	0.114258	0.597644	0	20.7951	0.037502	0.4609	0.248619	0.779589	9	1.36533	1.2513	0	0.15531
603056	2019	-0.138072	1.74006	5.55154	1.5606	1	0	-0.0327912	-0.11506	0.58529	0.966701	22.949	0.03771	0.7199	0.528128	0.140283	7	1.15414	0.274501	0	0.167953
600629	2019	-0.0894761	1.48643	5.45273	1.22175	27	1	-0.0327912	-0.0745634	0.627562	0.825794	23.0479	0.031158	0.5447	0.679471	0.498838	7	1.11187	0.0827199	0.182982	0.160892
600601	2019	-0.0853817	1.81892	5.63501	1.63746	34	1	-0.0327912	-0.0711514	0.572147	1.01051	23.023	-0.133158	0.1259	0.809663	0.983099	9	1.61532	0.422146	0	0.147536
600630	2019	-0.0608304	1.89536	5.78062	1.68034	27	1	-0.0327912	-0.050692	0.559407	1.05298	21.808	0.006881	0.3008	0.377557	0.383671	9	1.46742	0.846883	0	0.14046
600825	2019	-0.0933771	2.06736	5.84776	1.90074	26	1	-0.0327912	-0.0778142	0.530741	1.14853	22.1041	0.005079	0.28	0.327206	0.411034	9	1.83218	1.60343	0	0.160925
600635	2019	-0.085851	2.05358	5.8698	1.87206	28	1	-0.0327912	-0.0715425	0.533036	1.14088	23.8397	0.028075	0.1807	0.590134	-0.117983	13	1.19052	0.519711	0.33187	0.156497
603987	2019	-0.0153009	1.67609	5.34849	1.54648	3	0	-0.0338788	-0.0127507	0.595952	0.0918052	22.0503	0.065936	0.4136	0.284465	0.251519	9	1.2357	0.509597	0.738059	0.000206
603039	2019	0.0786024	1.79066	5.43068	1.67025	2	0	-0.0338788	0.065502	0.576856	0.994812	21.3789	0.072328	0.3311	0.518398	0.789605	9	2.65155	0.80527	0	0.159597
601828	2019	0.0635321	1.5608	5.56446	1.26829	1	0	-0.0338788	0.0529435	0.615166	0.867113	25.5159	0.036439	0.557	0.604309	0.142338	12	0.993062	0.368552	0.33187	0.175497
2486	2019	-0.0244765	2.08888	5.51412	2.01188	9	1	-0.0338788	-0.0203971	0.67966	0	20.8094	-0.015283	0.1961	0.160872	-0.015939	8	2.65706	3.13374	0	0.16673
600850	2019	0.0245432	2.00974	5.95666	1.75815	26	1	-0.0338788	0.0204527	0.540344	1.11652	22.668	0.049017	0.242	0.609077	0.454444	9	2.15733	0.0827199	0.114255	0.171191
600094	2019	0.0188625	2.01804	5.63488	1.90376	22	0	-0.0338788	0.0157187	0.53896	1.12113	24.4598	0.023791	0.0957	0.659761	0.866402	9	0.989973	0.542184	0	0.159281
600820	2019	-0.0367596	1.28368	5.51416	0.686418	26	1	-0.0327912	-0.030633	0.661353	0.713156	25.2277	0.024122	0.3049	0.741954	0.391127	9	0.951985	0.815156	0.182982	0.17113
603501	2019	-0.212738	2.25508	5.95992	2.13211	2	0	-0.0327912	-0.177282	0.499453	1.27643	23.5841	0.040356	0.3235	0.544789	-0.462138	9	2.07908	1.29932	0	0.170363
600838	2019	-0.0943187	1.56855	5.59191	1.2598	26	0	-0.0327912	-0.0785989	0.613875	0.871416	21.091	0.068527	0.1959	0.078378	1.10448	7	1.84899	8.44575	0	0.130018
603579	2019	-0.0382217	1.86143	5.81253	1.60709	3	0	-0.0327912	-0.0318514	0.565061	0.22933	21.624	0.117074	0.2893	0.337188	0.287278	9	1.40626	0.294158	0	0.164716
600602	2019	-0.0759272	1.98172	5.85553	1.77275	30	1	-0.0327912	-0.0632727	0.545013	1.10096	22.536	0.045494	0.2803	0.29792	0.133141	7	1.91252	0.159659	1	0.130118
603580	2019	-0.0884642	1.55006	5.56752	1.24629	2	0	-0.0327912	-0.0737201	0.616957	0.530785	20.0842	0.076559	0.3375	0.077982	-0.189499	9	1.84971	5.6592	0	0.184406
600662	2019	-0.0783745	1.75558	5.65427	1.5332	27	1	-0.0327912	-0.0653121	0.582703	0.975324	22.6726	0.013914	0.45	0.49386	0.064659	9	1.1747	1.10702	0	0.157263
600818	2019	-0.0911523	2.01704	5.67638	1.89124	26	1	-0.0327912	-0.0759603	0.539126	1.12058	20.6366	-0.082634	0.3998	0.363094	-0.164584	6	3.85465	4.7051	0	0.112206
600636	2019	-0.140805	1.83413	5.7818	1.58206	27	1	-0.0327912	-0.117337	0.569611	1.01896	21.985	0.035687	0.2466	0.117427	0.171892	8	1.40326	1.82274	0.154859	0.13566
600741	2019	-0.0198072	1.78929	5.65986	1.58198	23	1	-0.0338788	-0.016506	0.577086	0.994048	25.6587	0.061212	0.5832	0.578074	0.096877	9	1.16702	0.367349	0.365079	0.172964
603868	2019	0.0106454	1.43193	5.1334	1.29339	3	0	-0.0338788	0.0088711	0.636645	0	22.03	0.185027	0.7498	0.28808	0.043912	7	4.73115	0.405531	0	0.167549
600637	2019	-0.149053	1.55885	5.66264	1.16938	27	1	-0.0327912	-0.124211	0.615492	0.866027	24.5231	0.049881	0.4539	0.227766	0.344727	11	0.942873	0.317892	0	0.170424
600170	2019	-0.0105384	1.25618	5.2587	0.964563	21	1	-0.0338788	-0.008782	0.665937	0.697876	26.2734	0.016761	0.3019	0.859403	0.088154	9	0.982768	0.970873	0.182982	0.145916
603683	2019	-0.0511625	1.92479	5.65449	1.77689	2	0	-0.0327912	-0.0426354	0.554502	0.306975	21.1366	0.00226	0.2887	0.453383	0.030913	7	1.23538	1.40927	0	0.167824
863	2019	-0.0592674	1.61039	4.78588	1.56623	22	0	-0.0327912	-0.0493895	0.989479	0.463585	23.2748	0.016448	0.2063	0.555647	1.20282	9	1.04441	2.45399	0	0.146519
600171	2019	0.0828411	2.02419	5.84368	1.84124	21	1	-0.0338788	0.0690343	0.537934	1.12455	21.9448	0.071773	0.2532	0.093669	-0.048895	7	3.26064	2.38526	0	0.16151
603329	2019	-0.0748808	2.13805	5.84966	1.99622	2	0	-0.0327912	-0.0624007	0.518959	0.449285	20.8172	-0.098193	0.51	0.371243	0.108081	9	1.50389	1.20998	0	0.149658
600708	2019	0.0325665	1.94281	5.70306	1.78394	23	1	-0.0338788	0.0271388	0.551499	1.07934	25.1757	0.009978	0.3522	0.822982	3.22555	6	0.914508	0.576389	1	0.157362
600851	2019	-0.128313	1.6451	5.55945	1.41371	26	0	-0.0327912	-0.106928	0.601117	0.913943	22.3639	0.020848	0.1088	0.215183	-0.340175	8	1.62	1.70027	0	0.132819
2506	2019	-0.11527	1.78834	4.95236	1.74523	9	1	-0.0327912	-0.0960587	0.60421	0	23.4985	0.00434	0.2012	0.723078	-0.150309	9	2.59143	0.472625	0	0.17034
600097	2019	-0.120016	1.63572	5.50568	1.42873	22	1	-0.0327912	-0.100013	0.60268	0.908734	21.6688	0.07088	0.4226	0.294102	-0.144579	9	1.20551	0.64647	0	0.1399
2605	2019	-0.213457	2.07207	5.59256	1.9798	8	0	-0.0327912	-0.177881	0.522617	0.673177	21.8288	0.146606	0.1763	0.479907	0.154296	7	2.38816	1.1635	0	0.166777
600604	2019	0.139738	2.37905	6.05728	2.2477	27	1	-0.0338788	0.116449	0.478792	1.32169	23.6254	0.014714	0.4508	0.585484	5.36654	7	1.33868	2.67514	1	0.157229
603885	2019	0.1233	1.67007	5.60898	1.42366	4	1	-0.0338788	0.10275	0.596954	0	24.224	0.03054	0.5192	0.6094	-0.242129	9	1.45642	0.56982	1	0.17113
600503	2019	-0.0425993	2.00311	5.89838	1.78262	17	0	-0.0327912	-0.0354995	0.541449	1.11284	22.6055	0.018865	0.0957	0.395712	6.52137	8	1.17146	1.86829	0	0.164217
600490	2019	-0.161571	1.97927	5.7605	1.81233	16	1	-0.0327912	-0.134642	0.545421	1.0996	23.0323	0.028065	0.1877	0.360433	-0.661606	9	1.25859	2.26955	0.666667	0.158493
603226	2019	0.170559	2.05904	5.24087	2.01429	2	0	-0.0338788	0.142133	0.532127	0	20.8538	0.098976	0.2904	0.192073	-0.046401	9	1.44912	1.89922	0	0.000257
603108	2019	0.0068279	1.90184	5.68492	1.73416	4	0	-0.0338788	0.0056899	0.558327	1.05658	22.9241	0.056583	0.2002	0.610711	-0.020531	11	1.24845	0.986796	0	0.147143
600196	2019	-0.0647422	1.68762	5.65974	1.41884	21	1	-0.0327912	-0.0539519	0.594031	0.937565	25.0556	0.049179	0.366	0.484966	0.042904	11	1.29861	0.466296	0.311176	0.161881
603886	2019	-0.09975	1.73264	5.23714	1.64355	3	0	-0.0327912	-0.083125	0.586526	0.5985	21.5957	0.103577	0.495	0.376259	-0.546455	9	2.15263	0.696068	0	0.13952
600315	2019	-0.0839967	1.48743	5.22263	1.33762	18	1	-0.0327912	-0.0699972	0.627395	0.826351	23.1345	0.049975	0.4725	0.436129	0.027029	7	2.29919	0.122298	0	0.148145
2527	2019	-0.0383132	1.60754	5.54801	1.36012	9	0	-0.0327912	-0.0319276	0.668162	0	22.5729	0.009526	0.1788	0.49186	0.042017	9	0.999378	0.359512	0	0.13899
600639	2019	0.145502	1.77839	5.59819	1.59529	27	1	-0.0338788	0.121251	0.578902	0.987993	23.9262	0.043919	0.4937	0.587316	1.45126	9	1.12566	0.519009	0	0.169176
603690	2019	-0.0791647	2.21814	5.97779	2.0595	2	0	-0.0327912	-0.0659706	0.50561	0.474988	21.9041	0.033875	0.2936	0.5392	0.33495	5	1.75824	1.19802	0	0.136911
603022	2019	-0.010204	2.15135	5.37528	2.10232	4	0	-0.0338788	-0.0085033	0.516741	1.1952	20.5621	0.034955	0.5879	0.24952	0.074489	8	3.24071	4.86789	0	0.164716
600641	2019	-0.0901421	1.7721	5.37593	1.66111	27	1	-0.0327912	-0.0751184	0.579949	0.984502	22.7092	0.078773	0.2816	0.13864	-0.166491	9	2.21875	1.40392	0.222643	0.148827
600026	2019	-0.053654	2.00764	5.7995	1.83601	17	1	-0.0327912	-0.0447117	0.540693	1.11536	24.9105	0.01047	0.3812	0.557005	-0.012949	9	0.964514	0.440566	0.310811	0.152033
603619	2019	0.0527897	2.09502	5.67101	1.99071	2	0	-0.0338788	0.0439914	0.52613	0	22.4143	0.003168	0.3659	0.564097	0.274673	9	1.21207	0.898674	0.7	0.139322
668	2019	0.0433237	1.89942	5.5624	1.77256	29	0	-0.0338788	0.0361031	0.990773	0.165393	21.7215	0.015547	0.4053	0.594564	-0.274446	7	1.31936	8.44575	0	0.139636
600500	2019	-0.0265141	1.43535	5.57562	0.999136	20	1	-0.0338788	-0.0220951	0.636075	0.797417	24.6873	0.030333	0.5535	0.520111	0.019382	6	0.833739	0.336348	0	0.14452
600210	2019	-0.140233	1.79187	5.83305	1.46739	20	1	-0.0327912	-0.116861	0.576654	0.995485	23.1011	0.048221	0.2606	0.520735	-0.096769	9	1.05111	0.130532	0	0.161405
603499	2019	0.157485	2.1099	5.75698	1.98754	2	0	-0.0338788	0.131238	0.52365	0	20.3458	0.021196	0.4648	0.214488	0.261261	7	1.61784	1.49094	0	0.000229
603960	2019	-0.0766189	1.82661	5.37204	1.72913	2	0	-0.0327912	-0.0638491	0.570866	0.459714	20.9434	0.099329	0.232	0.40341	0.106214	7	2.51273	0.923747	0	0.142758
600650	2019	-0.110939	1.66078	5.73656	1.30243	27	1	-0.0327912	-0.0924495	0.598504	0.922654	22.3111	0.063777	0.3854	0.199617	0.242642	9	1.21017	1.29384	0.461538	0.154863
2158	2019	-0.0106685	2.05769	5.89193	1.86807	12	0	-0.0338788	-0.0088904	0.691134	0.102673	21.9756	0.069984	0.3268	0.412823	0.070497	9	1.76925	0.628515	0	0.150541
600104	2019	0.0090916	1.46586	5.31189	1.27071	22	1	-0.0338788	0.0075763	0.63099	0.814366	26.4129	0.041549	0.7124	0.645793	0.238196	7	0.974277	0.225909	0	0.166157
2178	2019	-0.0447596	2.03717	5.86216	1.85177	12	0	-0.0327912	-0.0372997	0.662805	0	21.4356	0.0056	0.1741	0.489299	0.358035	7	1.95164	1.01263	0	0.143329
600642	2019	-0.0490135	1.14572	4.96421	0.898184	27	1	-0.0327912	-0.0408446	0.691717	0.611944	24.942	0.041593	0.5347	0.44271	0.178249	11	0.872805	0.363313	0.249528	0.165907
603020	2019	-0.0041266	1.77321	5.72135	1.52083	4	0	-0.0338788	-0.0034388	0.579765	0.985116	21.6771	0.050676	0.3538	0.132282	-0.061375	9	1.14566	0.79126	0	0.150774
600278	2019	-0.0156302	2.0615	5.50088	1.99705	19	1	-0.0338788	-0.0130252	0.531717	1.14528	22.8922	0.021412	0.6306	0.490908	0.155639	8	1.12426	0.099641	0	0.146319
600819	2019	-0.072049	1.79764	5.61559	1.61536	26	1	-0.0327912	-0.0600408	0.575694	0.998687	22.6842	0.031273	0.3083	0.43429	0.029972	8	1.06702	0.259832	0	0.000621
600648	2019	-0.06398	1.7602	5.5584	1.58637	27	1	-0.0327912	-0.0533167	0.581933	0.977891	24.2731	0.02646	0.5303	0.687791	0.149076	8	1.20355	0.437614	0	0.155446
600824	2019	-0.141127	1.4574	5.54196	1.0897	26	1	-0.0327912	-0.117606	0.632399	0.809669	21.8806	0.026168	0.3904	0.210494	-0.19192	8	1.35015	2.92656	0.625	0.147894
600611	2019	-0.0252526	1.47769	5.58676	1.08191	27	1	-0.0338788	-0.0210438	0.629019	0.820937	23.539	0.061793	0.2001	0.405006	1.01217	7	0.931732	0.751463	0	0.159989
600845	2019	0.0720695	1.91441	5.79889	1.6998	26	1	-0.0338788	0.0600579	0.556232	1.06356	23.0523	0.090076	0.5081	0.292041	0.279797	9	3.35312	0.0895343	0	0.153206
600649	2019	0.0111251	1.60868	5.61262	1.31594	27	1	-0.0338788	0.0092709	0.607187	0.89371	24.4078	0.016015	0.4646	0.485428	4.59694	9	0.855231	1.35069	0.666667	0.159893
603197	2019	-0.0123167	2.14377	5.83914	2.00716	2	0	-0.0338788	-0.0102639	0.518005	0.0739002	22.0452	0.042668	0.2216	0.656176	0.143715	9	1.62352	0.190181	0	0.143547
2162	2020	-0.162247	1.86881	5.16122	1.79261	13	0	-0.0376352	-0.135206	0.565173	0.53998	21.6402	0.02283	0.4683	0.581702	-0.072296	10	2.01817	1.86385	0	0.146766
600819	2020	-0.0691433	1.79172	5.47891	1.60522	27	1	-0.0376352	-0.0576194	0.57668	0.995401	22.6657	0.023735	0.3083	0.372836	0.0162	8	1.10541	0.309996	0	0.132198
600648	2020	-0.0732982	1.61175	5.37017	1.38939	28	1	-0.0376352	-0.0610819	0.606675	0.895417	24.3944	0.019581	0.5303	0.714073	1.05937	10	1.07703	0.340214	0	0.186336
600642	2020	-0.0432663	1.23383	4.99695	1.00882	28	1	-0.0376352	-0.0360552	0.669662	0.68546	25.0579	0.039843	0.5347	0.4897	0.261875	11	0.83853	1.11173	0.266667	0.172769
603960	2020	-0.111082	2.1694	5.85351	1.98334	3	0	-0.0376352	-0.0925682	0.513733	0.666491	20.9261	0.116209	0.2188	0.178095	0.051681	7	8.22402	1.34426	0	0.084737
2178	2020	-0.0728788	2.04703	5.64403	1.89651	13	0	-0.0376352	-0.0607323	0.639438	0	21.2687	-0.166703	0.1741	0.575823	0.335751	7	1.94494	1.64331	0	0.167669
600500	2020	-0.0088628	1.72954	5.58857	1.44051	21	1	-0.0391106	-0.0073857	0.587043	0.960857	24.7475	0.03113	0.543	0.499431	0.302274	7	0.833739	0.387538	0	0.15763
2527	2020	-0.0476743	1.7798	5.5271	1.56356	10	0	-0.0376352	-0.0397286	0.660383	0	22.5257	0.015311	0.1788	0.459637	0.028411	9	1.0575	0.41787	0	0.166849
600641	2020	-0.0806354	2.28364	6.01847	2.07401	28	1	-0.0376352	-0.0671962	0.494694	1.26869	22.7664	0.038242	0.2844	0.135259	3.1236	9	2.63974	2.01476	0.231267	0.156184
600639	2020	0.170559	1.56537	5.33753	1.33515	28	1	-0.0391106	0.142133	0.614405	0.86965	24.1255	0.036651	0.4937	0.634317	1.96989	8	1.03968	0.225085	0	0.166826
600196	2020	-0.0666111	2.18187	5.35528	2.12281	22	1	-0.0376352	-0.0555092	0.511655	1.21215	25.1503	0.047081	0.366	0.450514	0.016057	11	1.86622	0.5015	0.301737	0.181817
603226	2020	0.153267	2.08842	5.55298	1.97718	3	0	-0.0391106	0.127722	0.527231	0	20.9859	0.046748	0.2904	0.20592	0.100426	9	1.76212	2.24058	0	0.135199
600278	2020	-0.0053312	1.65171	5.44875	1.40876	20	1	-0.0391106	-0.0044427	0.600015	0.917616	23.5613	0.019584	0.4935	0.576665	0.077853	9	1.00988	1.63606	1	0.000387
600503	2020	-0.0515894	1.91448	5.55492	1.74777	18	0	-0.0376352	-0.0429912	0.55622	1.0636	22.4575	0.022055	0.0957	0.332996	-0.661606	8	1.36265	2.15689	0	0.168444
600818	2020	-0.10323	2.03853	5.51204	1.92504	27	1	-0.0376352	-0.086025	0.535545	1.13251	20.6766	0.087376	0.3888	0.318799	-0.353462	5	2.55	4.27318	0	0.117362
600637	2020	-0.16784	1.68403	5.51994	1.41239	28	1	-0.0376352	-0.139867	0.594627	0.935575	24.5088	0.035433	0.4598	0.207656	0.473652	10	0.900494	0.50085	0	0.184022
2506	2020	-0.177903	2.30116	5.43205	2.24718	10	1	-0.0376352	-0.148252	0.552163	0	23.3479	-0.182568	0.1923	0.687265	0.028664	7	2.25069	0.785678	0	0.174499
600171	2020	0.0270322	1.97004	5.76507	1.72594	22	1	-0.0391106	0.0225268	0.54696	1.09447	22.079	0.139647	0.2531	0.142173	-0.052029	7	2.67595	1.48351	0	0.17009
600170	2020	-0.0085585	1.27167	5.11475	0.99478	22	1	-0.0391106	-0.0071321	0.663355	0.706484	26.4129	0.010027	0.3019	0.863396	0.075584	8	0.94682	0.845588	0.251656	0.156299
600851	2020	-0.11881	1.85095	5.35366	1.72974	27	0	-0.0376352	-0.0990081	0.566809	1.0283	22.4505	0.017442	0.1173	0.221432	-0.374316	9	1.4736	1.78425	0	0.124553
600636	2020	-0.137758	1.97056	5.52013	1.83568	28	1	-0.0376352	-0.114799	0.546874	1.09475	21.9057	0.048392	0.2466	0.073802	0.26628	9	1.90487	2.94315	0.201324	0.147295
603580	2020	-0.08847	1.81455	5.55611	1.60138	3	0	-0.0376352	-0.073725	0.572876	0.53082	20.0842	0.061419	0.3375	0.098124	-0.42952	9	3.12711	7.44747	0	0.18053
603579	2020	-0.0049116	1.95192	5.55074	1.80077	4	0	-0.0391106	-0.004093	0.549979	0.0294698	21.8052	0.061339	0.2893	0.440633	0.168743	9	1.8723	0.944721	0	0.17006
600838	2020	-0.0854446	1.96712	5.49111	1.83991	27	0	-0.0376352	-0.0712038	0.547447	1.09284	21.1258	0.035692	0.2	0.082018	0.766398	7	1.91536	8.44575	0	0.137405
2486	2020	-0.108343	2.19434	5.19265	2.15346	10	1	-0.0376352	-0.0902856	0.609967	0	20.9278	0.014953	0.1785	0.249261	0.01581	9	2.4462	2.37267	0	0.17367
600635	2020	-0.0646182	1.62845	5.4981	1.33095	29	1	-0.0376352	-0.0538485	0.603892	0.904694	23.8854	0.02516	0.1807	0.581914	0.123419	9	1.0814	0.658233	0.322889	0.172025
600630	2020	-0.0986661	1.78187	3.867	1.77551	28	1	-0.0376352	-0.0822218	0.578321	0.989929	21.6889	-0.110968	0.3008	0.410662	0.039846	9	1.35858	0.998279	1	0.128037
600629	2020	-0.102686	1.47875	5.3452	1.18384	28	1	-0.0376352	-0.0855715	0.628841	0.82153	23.1758	0.020448	0.5449	0.715924	0.185849	6	1.07405	0.176967	0.251656	0.176248
603214	2020	0.0121011	1.84104	5.44619	1.68762	2	0	-0.0391106	0.0100843	0.568461	0	21.2602	0.074719	0.226	0.385937	0.256667	7	1.70869	0.82446	0	0.126807
603918	2020	0.112579	1.96438	5.7775	1.70856	5	0	-0.0391106	0.0938163	0.547903	0	21.0453	0.064165	0.2912	0.476085	1.09743	9	2.22361	1.41858	0	0.164812
603197	2020	-0.0239697	1.99976	5.78509	1.76167	3	0	-0.0391106	-0.0199747	0.542007	0.143818	22.0877	0.033769	0.2229	0.649281	0.098369	8	1.83026	0.22039	0	0.123293
600626	2020	-0.0223083	1.7013	5.3937	1.51243	28	1	-0.0391106	-0.0185903	0.59175	0.945167	22.9649	-0.103587	0.3107	0.694175	-0.007511	9	1.05275	0.829059	0	0.169474
600151	2020	-0.0874261	2.1633	5.63964	2.04909	22	1	-0.0376352	-0.0728551	0.51475	1.20183	23.0881	0.011742	0.2645	0.441297	0.155752	8	1.60703	0.269932	0	0.168168
600150	2020	-0.0192696	1.80507	5.35826	1.66843	22	1	-0.0391106	-0.016058	0.574456	1.00282	25.7505	0.001678	0.4447	0.653623	0.247646	14	1.05312	1.76318	0.231796	0.151563
600676	2020	-0.0741679	1.77381	5.03096	1.70318	27	1	-0.0376352	-0.0618066	0.579666	0.985447	22.8464	-0.030927	0.3192	0.290154	-0.000177	9	0.89194	0.5538	0.251656	0.177961
2211	2020	-0.202646	1.84796	5.53625	1.66096	12	0	-0.0376352	-0.168871	0.531601	0.69102	20.4588	-0.182568	0.2823	0.490741	-0.661606	5	3.04709	3.23878	0	0.000208
600624	2020	-0.0429799	1.70834	4.96672	1.63753	28	0	-0.0376352	-0.0358165	0.590576	0.94908	21.461	-0.026245	0.1874	0.500392	-0.170316	9	3.06412	1.10545	0	0.169814
603196	2020	-0.0307811	2.12395	5.65802	1.99379	3	0	-0.0391106	-0.0256509	0.521308	0.184686	20.8115	-0.073397	0.5271	0.243489	0.259056	7	1.48495	2.42732	0	0.176571
603189	2020	-0.0392394	2.18839	5.99291	1.93822	4	0	-0.0376352	-0.0326995	0.510569	0.235436	20.8065	0.065949	0.4321	0.181986	0.24716	7	3.82257	5.39691	0	0.109776
600623	2020	-0.0597632	1.52253	5.43311	1.18909	28	1	-0.0376352	-0.0498026	0.621545	0.845851	24.543	0.00893	0.4251	0.536874	0.110118	7	0.833739	0.476277	0.251864	0.154466
600622	2020	0.0622852	2.04398	5.70469	1.869	28	1	-0.0391106	0.0519043	0.534637	1.13554	24.246	0.01118	0.141	0.706448	-0.165731	9	0.856075	0.503267	0	0.177961
600620	2020	0.0119837	1.90606	5.38907	1.79012	28	0	-0.0391106	0.0099865	0.557624	1.05892	21.8007	0.034938	0.2508	0.159987	-0.545542	9	1.6025	8.44575	0.666667	0.151073
600619	2020	-0.107455	1.67335	5.26793	1.52368	28	1	-0.0376352	-0.0895456	0.596409	0.929637	23.4278	0.01384	0.2397	0.634328	0.548639	9	0.984087	0.204511	0.244275	0.186336
2028	2020	-0.0330571	2.15233	5.83518	1.96779	16	0	-0.0391106	-0.0275476	0.67253	0	23.128	0.089735	0.1723	0.394063	0.078528	5	1.59998	0.289779	0	0.141876
600618	2020	0.107858	1.82578	4.63653	1.79805	28	1	-0.0391106	0.0898814	0.571003	1.01432	22.5502	0.09676	0.4659	0.151138	0.118132	9	1.2256	0.677411	0.201324	0.140692
2454	2020	-0.0410202	1.87022	5.67943	1.61699	10	0	-0.0376352	-0.0341835	0.665912	0	22.6025	0.039876	0.4382	0.377327	0.247464	9	0.950643	0.660042	0	0.186336
601231	2020	0.0168717	2.21717	6.0479	1.94822	8	0	-0.0391106	0.0140597	0.505772	1.23176	24.1553	0.056033	0.7498	0.610555	0.461892	9	1.98	0.471535	0	0.161787
600616	2020	-0.016106	2.1627	5.45931	2.0858	28	1	-0.0391106	-0.0134217	0.514851	1.2015	21.5423	0.007658	0.3488	0.140612	0.206024	8	3.30511	3.47225	0	0.162081
603330	2020	-0.064259	2.16925	5.6027	2.06548	3	0	-0.0376352	-0.0535492	0.513758	0.385554	21.0689	0.038613	0.361	0.493814	0.262729	7	3.77564	3.53396	0	0.000208
600615	2020	-0.0870722	1.95064	5.70785	1.7232	28	1	-0.0376352	-0.0725602	0.550193	1.08369	20.3327	0.002164	0.3345	0.073802	0.339308	7	1.9226	8.44575	0.245657	0.107462
2451	2020	-0.008048	1.99196	5.61532	1.83185	10	0	-0.0391106	-0.0067067	0.693312	0.313729	20.9282	0.006099	0.3823	0.424036	0.294523	7	2.95939	5.42862	0	0.170729
601727	2020	-0.0599653	1.71816	5.52034	1.4695	12	1	-0.0376352	-0.0499711	0.588941	0.954531	26.4129	0.016696	0.5577	0.661229	0.872326	9	0.941553	0.395805	0.323061	0.186336
2252	2020	-0.0542152	1.8176	5.22487	1.71968	12	0	-0.0376352	-0.0451794	0.654947	0	23.9617	0.051722	0.262	0.073802	-0.00705	9	1.71617	0.65344	0	0.186336
603899	2020	0.0261102	1.80634	5.4021	1.65625	5	0	-0.0391106	0.0217585	0.574244	0	22.9964	0.127537	0.5779	0.439646	0.218083	7	8.22402	0.232064	0	0.161189
603713	2020	-0.111251	2.14505	5.51324	2.0552	2	0	-0.0376352	-0.092709	0.517791	0.667505	22.0257	0.078785	0.2846	0.516192	0.156359	7	3.2098	0.38125	0	0.168299
603718	2020	0.0291115	2.37803	5.74115	2.28917	5	0	-0.0391106	0.0242596	0.478961	0	21.3037	-0.017995	0.4012	0.461477	-0.169473	9	5.00652	6.5381	0	0.137763
603131	2020	0.0407057	2.2611	6.03257	2.03127	4	0	-0.0391106	0.0339214	0.498451	1.25616	21.569	0.051998	0.3159	0.430146	0.785969	7	4.27401	1.35553	0	0.156681
600613	2020	-0.111295	1.82085	4.50026	1.79967	28	0	-0.0376352	-0.0927459	0.571824	1.01158	21.854	-0.114098	0.2459	0.24864	-0.000959	9	1.05543	0.908165	0	0.157554
603728	2020	-0.0518979	2.02397	5.51396	1.9062	3	0	-0.0376352	-0.0432483	0.537972	0.311387	21.7379	0.073169	0.5663	0.208918	0.027648	9	2.55861	0.691047	0	0.142391
600115	2020	0.0211469	1.63144	5.33254	1.43852	23	0	-0.0391106	0.0176224	0.603394	0.906353	26.3666	-0.044453	0.3097	0.798476	-0.048454	7	1.04187	0.875539	0.301139	0.174824
603730	2020	-0.103704	2.06799	5.70265	1.90355	3	0	-0.0376352	-0.0864198	0.530635	0.622222	22.4254	0.071669	0.5637	0.289316	-0.258285	6	3.30557	0.381466	0	0.157391
603128	2020	-0.00597	2.12396	5.87337	1.90657	8	1	-0.0391106	-0.004975	0.521307	1.17998	22.7385	0.076797	0.4151	0.374813	0.286272	7	1.99621	0.612442	0	0.157714
600612	2020	0.039576	1.78178	5.44856	1.60425	28	1	-0.0391106	0.03298	0.578336	0.98988	23.6969	0.10593	0.4209	0.51877	-0.548039	9	1.45266	0.238312	0.666667	0.141511
600611	2020	-0.0035407	1.32214	5.31852	0.891006	28	1	-0.0391106	-0.0029506	0.654943	0.734523	23.57	0.0331	0.2001	0.431163	0.163447	7	0.842397	1.22281	0	0.164213
2269	2020	-0.165949	2.01808	5.38023	1.92941	12	0	-0.0376352	-0.138291	0.562096	0	22.3907	-0.16219	0.5065	0.777248	0.038518	7	1.51224	1.0867	0	0.180306
2825	2020	-0.045508	2.07542	5.51394	1.97047	4	0	-0.0376352	-0.0379233	0.662183	0	20.9232	0.09171	0.3182	0.297192	0.14742	7	1.61196	1.37748	0	0.161527
603329	2020	-0.0607065	2.03193	5.65254	1.87285	3	0	-0.0376352	-0.0505888	0.536645	0.364239	21.0214	0.046155	0.51	0.413964	-0.040762	8	1.63761	1.4524	0	0.162262
600104	2020	0.0120222	1.8928	5.64289	1.67505	23	1	-0.0391106	0.0100185	0.559833	1.05156	26.4129	0.031746	0.7124	0.662784	0.134532	7	0.973355	0.200804	0	0.167659
600604	2020	0.1455	1.9286	5.60502	1.7469	28	1	-0.0391106	0.12125	0.553866	1.07145	23.6734	0.00952	0.3707	0.561559	0.938484	7	1.1016	2.51101	1	0.163857
668	2020	0.0103335	2.04854	5.43892	1.95171	30	0	-0.0391106	0.0086113	0.991291	0.610919	21.6862	-0.00889	0.4081	0.602217	2.12185	7	1.35925	8.44575	0	0.145308
603108	2020	-0.0109883	1.8977	5.28232	1.80455	5	0	-0.0391106	-0.009157	0.559016	1.05428	23.0434	0.049509	0.2002	0.599055	0.081886	11	1.23574	0.849201	0	0.168785
603886	2020	-0.104587	1.90055	5.54392	1.73266	4	0	-0.0376352	-0.0871559	0.558542	0.627522	21.6598	0.117604	0.495	0.412687	-0.572971	9	2.01576	0.941342	0	0.000268
603885	2020	0.0982363	1.86911	5.49523	1.70794	5	1	-0.0391106	0.0818636	0.563782	0	24.1986	-0.015027	0.5192	0.663111	-0.02299	9	1.32449	0.775419	1	0.175542
600097	2020	-0.106203	1.79631	5.22044	1.69466	23	1	-0.0376352	-0.0885026	0.575916	0.997947	21.7584	0.051903	0.4226	0.319935	-0.084518	9	1.19454	0.661429	0	0.136964
603868	2020	0.0319149	1.8769	5.46683	1.72885	4	0	-0.0391106	0.0265958	0.562483	0	22.0815	0.163764	0.7498	0.271594	0.045878	7	5.51101	0.658102	0	0.169514
600602	2020	-0.0780374	1.7861	5.70279	1.4468	31	1	-0.0376352	-0.0650311	0.577616	0.992279	22.5556	0.046208	0.2803	0.277377	0.354388	7	1.38122	0.233977	0.5	0.154956
600094	2020	-0.0130231	1.79608	5.13521	1.71175	23	0	-0.0391106	-0.0108526	0.575954	0.99782	24.3564	0.013823	0.0957	0.626782	1.89186	9	0.882992	0.349326	0	0.145396
600601	2020	-0.0704934	2.00622	5.56827	1.86742	35	1	-0.0376352	-0.0587445	0.54093	1.11457	22.919	-0.102367	0.1259	0.884506	0.991578	9	1.8866	0.388584	0	0.143453
603083	2020	0.0413992	2.19728	5.94836	1.97899	3	0	-0.0391106	0.0344993	0.509087	1.22071	21.9878	-0.075201	0.1889	0.529749	-0.165804	9	1.54681	0.521285	0	0.156392
603012	2020	-0.0228189	1.84968	5.66224	1.59422	5	0	-0.0391106	-0.0190157	0.56702	1.0276	22.4808	0.074835	0.1042	0.444176	0.102372	7	1.15119	0.306627	0	0.165259
600081	2020	0.0032473	2.05691	5.68861	1.89221	23	1	-0.0391106	0.0027061	0.532482	1.14273	22.7122	0.031574	0.65	0.705072	0.197649	9	1.46539	0.150245	0	0.149563
600597	2020	0.0013715	2.00186	5.64291	1.83491	18	1	-0.0391106	0.0011429	0.541656	1.11215	23.7344	0.038658	0.5162	0.561039	-0.012328	6	1.54127	0.167606	1	0.136145
600073	2020	-0.0362884	1.98144	5.62883	1.81194	23	1	-0.0391106	-0.0302404	0.54506	1.1008	23.4166	0.050859	0.3182	0.511672	0.183307	8	1.16451	0.502023	1	0.169708
603855	2020	0.113211	1.97151	5.40053	1.86876	3	0	-0.0391106	0.0943424	0.546714	0	21.9428	0.08032	0.3514	0.512268	0.626416	8	2.10012	0.327578	0	0.109777
600072	2020	-0.0703696	2.02057	5.46973	1.91311	23	1	-0.0376352	-0.0586413	0.538538	1.12254	22.9263	0.01543	0.3738	0.530253	0.704587	8	1.64048	2.19348	0.231796	0.166773
601607	2020	0.0107687	1.70237	4.66334	1.66455	27	1	-0.0391106	0.0089739	0.591572	0.945759	25.7285	0.037572	0.27954	0.63307	-0.02955	10	0.999217	0.70157	0.301139	0.167834
601021	2020	0.0832185	1.79236	5.44519	1.62065	5	0	-0.0391106	0.0693488	0.576574	0.995753	24.2024	-0.018229	0.5499	0.562725	-0.084926	8	2.12916	0.763201	0	0.177961
601611	2020	-0.0058949	1.81536	5.40785	1.66642	4	1	-0.0391106	-0.0049125	0.57274	1.00853	25.7053	0.012021	0.6118	0.822966	-0.036128	8	0.955764	0.815069	0.156138	0.171381
2324	2020	-0.0826317	2.06803	5.37613	1.98912	11	0	-0.0376352	-0.0688598	0.631333	0.098428	22.207	0.090284	0.4908	0.379212	0.175454	7	2.53425	0.260622	0	0.159318
600895	2020	0.127453	2.01381	5.57904	1.87399	24	1	-0.0391106	0.106211	0.539665	1.11878	24.2143	0.052793	0.5075	0.557838	-0.279907	6	1.36192	2.48245	0	0.153179
2636	2020	-0.0264546	2.04125	5.69878	1.86761	9	0	-0.0391106	-0.0220455	0.678016	0.899863	22.3959	0.034474	0.3983	0.452533	0.261779	9	1.70934	0.47655	0	0.133384
600754	2020	-0.0353193	2.01341	5.50888	1.89417	24	1	-0.0391106	-0.0294327	0.539732	1.11856	24.3775	0.006209	0.5032	0.645258	-0.005825	11	1.76645	0.252591	1	0.160505
2401	2020	0.0683854	2.0433	5.73729	1.8537	10	0	-0.0391106	0.0569878	0.756828	0	21.9833	0.054697	0.489	0.675942	0.204837	9	1.79595	0.874302	0	0.142029
2328	2020	-0.0457639	2.25744	5.89546	2.09167	11	0	-0.0376352	-0.0381366	0.66197	0.043679	22.2787	0.042089	0.3442	0.350006	0.53667	9	1.12915	0.511487	0	0.160613
603020	2020	-0.0126036	2.00324	5.7153	1.80508	5	0	-0.0391106	-0.010503	0.541427	1.11291	21.7379	0.068743	0.3538	0.136183	0.057595	9	1.28353	0.945503	0	0.161076
600741	2020	-0.0186888	1.9607	5.59721	1.79553	24	1	-0.0391106	-0.015574	0.548517	1.08928	25.7368	0.046386	0.5832	0.613203	0.098369	9	1.21719	0.195594	0.351852	0.174824
603056	2020	-0.127416	1.98695	5.69904	1.78878	2	0	-0.0376352	-0.10618	0.544142	1.10386	23.1415	0.058062	0.7199	0.504991	0.166024	7	1.12943	0.353795	0	0.174493
600679	2020	-0.124761	2.06183	5.35738	1.98247	27	0	-0.0376352	-0.103968	0.531662	1.14546	21.7089	0.040082	0.252	0.281869	-0.159446	9	1.77935	2.33308	0	0.13997
603022	2020	-0.0309751	2.07171	5.42399	1.98493	5	0	-0.0391106	-0.0258126	0.530015	1.15095	20.6247	0.039698	0.5879	0.257388	0.334346	9	3.00101	4.46783	0	0.17006
601616	2020	-0.0920423	1.90295	5.49162	1.75533	9	0	-0.0376352	-0.0767019	0.558142	1.05719	21.9119	0.031548	0.2282	0.162186	-0.340864	7	1.09129	2.97792	0	0.186336
600009	2020	0.137801	1.70352	5.33259	1.54123	22	1	-0.0391106	0.114835	0.59138	0.946399	24.2259	-0.035196	0.5325	0.10973	-0.105558	9	2.98658	1.23513	0.35023	0.159378
2346	2020	-0.147255	1.87242	5.47779	1.71894	10	0	-0.0376352	-0.122713	0.577631	0.0138034	21.7171	0.057615	0.6251	0.228479	0.466445	7	1.67047	4.67951	0	0.136424
603777	2020	-0.0764956	2.20822	5.80293	2.0585	4	0	-0.0376352	-0.0637463	0.507263	0.458974	21.7193	-0.024078	0.5829	0.384989	0.190532	11	1.92487	0.569193	0	0.163994
603790	2020	-0.0408599	1.89162	5.46375	1.74955	2	0	-0.0376352	-0.0340499	0.56003	0.245159	21.0685	0.035775	0.2565	0.139352	0.004566	9	1.21795	1.80331	0	0.163482
603499	2020	0.0427876	2.01205	5.33725	1.93024	3	0	-0.0391106	0.0356563	0.539958	0	20.6537	0.013494	0.4566	0.333787	0.20947	7	2.0729	1.34904	0	0.136118
603501	2020	-0.170293	2.26352	5.83714	2.12097	3	0	-0.0376352	-0.141911	0.498046	1.02176	23.8433	0.118471	0.3221	0.491123	-0.011963	9	8.22402	1.53312	0.35023	0.175642
600748	2020	-0.0944053	1.92468	5.39266	1.8126	24	1	-0.0376352	-0.0786711	0.554519	1.06927	24.4549	0.011832	0.486	0.699013	0.538262	7	0.915953	0.319362	0	0.168554
603515	2020	-0.014495	1.68967	5.42982	1.47726	4	0	-0.0391106	-0.0120792	0.593688	0.0869701	22.8704	0.093435	0.4605	0.386469	0.233621	9	3.04726	0.22789	0	0.158404
600018	2020	-0.0819823	1.50485	5.36069	1.2183	14	1	-0.0376352	-0.0683186	0.624492	0.836027	25.7726	0.058896	0.3136	0.384449	-0.037846	11	1.06365	0.563369	0.246154	0.162941
603039	2020	0.0320084	1.97474	5.29292	1.89416	3	0	-0.0391106	0.0266737	0.546177	1.09708	21.7212	0.084567	0.3287	0.503519	0.851822	9	8.22402	0.775892	0	0.174436
600019	2020	-0.0563708	1.53673	5.38851	1.25331	20	1	-0.0376352	-0.0469757	0.619178	0.853741	26.4129	0.03926	0.4856	0.43928	0.190758	9	0.833739	0.959577	0.351445	0.156379
603037	2020	0.0512609	1.92571	5.61673	1.73747	3	0	-0.0391106	0.0427174	0.554349	1.06984	20.6858	0.084656	0.2107	0.097274	0.272518	9	1.85825	4.12807	0	0.153376
600021	2020	-0.0038943	1.25276	5.00254	1.03518	17	1	-0.0391106	-0.0032453	0.666506	0.695979	25.5827	0.014822	0.4634	0.731074	-0.023469	13	0.888417	0.558707	0.244471	0.118799
600689	2020	-0.0967861	1.68708	5.27075	1.54116	27	1	-0.0376352	-0.0806551	0.59412	0.937266	20.3472	-0.050755	0.2595	0.378897	0.26762	7	2.15906	2.46293	0	0.152911
603200	2020	0.130763	2.40301	5.56559	2.34529	3	0	-0.0391106	0.108969	0.474798	0	20.8771	0.027771	0.4497	0.283463	-0.220062	7	2.45141	2.22377	0	0.161323
600026	2020	-0.0225855	2.04739	5.41075	1.95849	18	1	-0.0391106	-0.0188212	0.534067	1.13744	24.9123	0.03976	0.3227	0.460242	-0.120772	9	0.967013	0.504098	0.301438	0.164455
600675	2020	-0.0222377	1.64585	5.14428	1.5258	27	1	-0.0391106	-0.0185314	0.600993	0.914358	24.6221	0.040203	0.6844	0.646076	4.62539	7	1.02249	1.08304	0.6	0.142396
603650	2020	-0.0930844	2.1643	5.83991	1.98295	2	0	-0.0376352	-0.0775703	0.514584	0.558506	22.2458	0.093068	0.5027	0.429989	-0.021128	7	1.76095	0.753697	0	0.000238
603648	2020	0.0959816	1.67104	5.46563	1.42722	3	1	-0.0391106	0.0799847	0.596793	0	21.3972	0.057214	0.2487	0.108889	0.009451	11	1.7042	0.825629	0.8	0.176248
2605	2020	-0.182061	2.27964	5.71914	2.17446	9	0	-0.0376352	-0.151718	0.548707	1.02976	22.0807	0.197881	0.1754	0.456029	-0.061979	8	2.60111	0.40775	0	0.174705
863	2020	-0.09276	1.66777	5.08042	1.56868	23	0	-0.0376352	-0.0773	0.994658	0.304473	22.9914	0.021589	0.2281	0.516123	-0.475273	9	1.0901	1.87401	0	0.150385
603619	2020	0.0371651	2.00843	5.45151	1.9024	3	0	-0.0391106	0.0309709	0.540562	0	22.3417	-0.096564	0.3659	0.622644	0.114087	8	1.34415	1.3739	0	0.156525
600490	2020	-0.209616	1.95083	5.60006	1.78059	17	1	-0.0376352	-0.17468	0.550161	1.0838	22.8514	0.048921	0.1879	0.225551	-0.22341	9	1.33591	1.70463	0.666667	0.174091
600845	2020	0.0848516	2.07746	5.63213	1.941	27	1	-0.0391106	0.0707097	0.529056	1.15414	23.3673	0.096662	0.5015	0.466077	0.665278	9	5.13732	0.349296	0	0.135254
600272	2020	-0.06653	1.85748	5.34143	1.7413	19	1	-0.0376352	-0.0554417	0.56572	1.03193	20.7658	0.012368	0.2651	0.500893	-0.101219	9	1.82584	3.89299	0	0.151981
600692	2020	0.0738242	1.94	5.26827	1.85764	27	0	-0.0391106	0.0615201	0.551967	1.07778	21.7593	0.023197	0.3251	0.663729	6.52137	8	1.38966	2.54907	0	0.000208
2565	2020	-0.112943	2.0992	5.83587	1.88861	9	0	-0.0376352	-0.0941195	0.606144	1.4148	21.8289	0.004882	0.2227	0.292116	0.18577	6	1.77647	1.8869	0	0.166342
600882	2020	0.0414135	2.23116	5.61	2.13798	32	1	-0.0391106	0.0345112	0.503439	1.23954	21.8521	0.023926	0.1859	0.407349	0.223866	8	7.95662	0.517143	0	0.118068
2116	2020	-0.0621851	1.72728	5.49406	1.50018	13	1	-0.0376352	-0.0518209	0.648324	0.642586	22.2319	0.014124	0.519	0.689917	0.08954	11	1.33643	0.459717	0	0.156578
600663	2020	-0.0726472	1.48909	5.37387	1.17894	28	1	-0.0376352	-0.0605393	0.627118	0.827272	25.3419	0.049464	0.5642	0.666738	1.7839	9	1.03184	0.346641	0	0.163749
600835	2020	-0.0422257	1.68467	5.38485	1.49219	27	1	-0.0376352	-0.0351881	0.594521	0.935929	24.3115	0.049368	0.4802	0.602261	0.021804	9	1.09411	0.0827199	0.350634	0.181783
600825	2020	-0.123065	1.85143	5.33989	1.73406	27	1	-0.0376352	-0.102554	0.566729	1.02857	22.0314	-0.078771	0.28	0.349455	0.761509	9	1.60921	1.05493	0	0.179816
600662	2020	-0.0904291	2.15098	5.47774	2.0658	28	1	-0.0376352	-0.0753576	0.516803	1.19499	22.6483	0.00822	0.45	0.481638	-0.072756	8	1.83685	1.50392	0	0.170091
600824	2020	-0.123998	1.8714	5.36389	1.74934	27	1	-0.0376352	-0.103332	0.5634	1.03967	21.9495	0.051923	0.3904	0.21859	0.06723	9	1.35354	3.20059	0.666667	0.149658
601872	2020	-0.0579067	2.02164	5.41664	1.92633	14	1	-0.0376352	-0.0482556	0.53836	1.12313	24.7946	0.047957	0.5439	0.556506	-0.145463	12	1.16195	1.388	0.256216	0.170176
2669	2020	0.041184	2.04156	5.76979	1.83535	8	1	-0.0391106	0.03432	0.734224	0.341782	21.9252	0.064501	0.2499	0.293596	-0.015128	9	1.539	1.15074	0	0.150594
600827	2020	-0.0346641	2.28935	5.67832	2.1953	27	1	-0.0391106	-0.0288867	0.493742	1.27186	24.7149	0.014691	0.4762	0.603565	0.071609	9	1.05376	0.50915	1	0.148854
600822	2020	0.0084027	1.91616	5.43207	1.79127	27	1	-0.0391106	0.0070022	0.55594	1.06453	21.5082	0.056293	0.481	0.615466	-0.263915	9	2.72236	1.99486	1	0.13935
600833	2020	-0.0389819	1.85431	5.05108	1.79223	28	1	-0.0377639	-0.0324849	0.566249	1.03017	21.0571	0.049089	0.4495	0.463339	0.164842	9	2.01795	2.37193	1	0.167659
600826	2020	-0.126879	1.43849	5.28918	1.15554	27	1	-0.0376352	-0.105733	0.635551	0.799162	22.2408	0.031706	0.4117	0.172915	0.423272	8	1.13288	0.470097	0	0.180306
601866	2020	0.0505111	1.91071	5.4279	1.78545	13	1	-0.0391106	0.0420926	0.556849	1.0615	25.7071	0.014589	0.38	0.833126	0.274467	11	1.04729	0.336376	0.301288	0.179916
603991	2020	0.0186457	2.27618	5.41472	2.22132	3	0	-0.0391106	0.015538	0.495937	0	20.1641	-0.084098	0.27	0.351046	0.35215	9	5.48638	3.41615	0.843477	0.0155883
603659	2020	-0.0787927	2.1743	5.76853	2.02475	3	0	-0.0376352	-0.0656606	0.512917	0.472756	23.3965	0.050181	0.2639	0.384569	0.325526	5	3.88957	0.483193	0	0.150486
600655	2020	-0.0344636	1.75737	5.5002	1.54353	28	1	-0.0391106	-0.0287197	0.582406	0.976314	25.444	0.035843	0.2635	0.643058	0.662109	12	0.979593	1.48718	0.188527	0.181783
601828	2020	0.0457672	1.51106	5.37761	1.21607	2	0	-0.0391106	0.0381393	0.623456	0.839479	25.5897	0.015787	0.5516	0.616285	0.344476	14	0.985685	0.242587	0.322889	0.178405
600820	2020	-0.0328675	1.33841	5.26124	0.993065	27	1	-0.0391106	-0.0273896	0.652232	0.743561	25.4182	0.021088	0.3049	0.769496	0.530507	9	0.924996	0.868881	0.251656	0.175542
603987	2020	-0.0002797	2.1854	5.48897	2.10734	4	0	-0.0391106	-0.0002331	0.511066	0.0016783	22.172	0.076644	0.3974	0.303185	-0.052317	9	1.91959	0.372605	0.824881	0.000206
600850	2020	0.0259284	1.91256	5.75047	1.63946	27	1	-0.0391106	0.021607	0.55654	1.06253	22.8464	0.04011	0.242	0.653041	0.441667	9	2.02857	0.0827199	0.116766	0.153531
603683	2020	-0.0716527	1.82783	5.57648	1.61085	3	0	-0.0376352	-0.0597106	0.570662	0.429916	21.2246	0.092546	0.2887	0.417286	0.149008	9	1.39711	1.72393	0	0.163248
600708	2020	0.0314803	1.54258	5.3281	1.30438	24	1	-0.0391106	0.0262336	0.618203	0.856991	25.2031	0.001506	0.3528	0.834277	2.74491	7	0.898848	0.608925	1	0.186336
600650	2020	-0.100513	1.5783	5.48075	1.25244	28	1	-0.0376352	-0.0837604	0.612251	0.876831	22.364	0.051576	0.3854	0.236692	-0.161776	9	1.05582	1.09655	1	0.16945
600210	2020	-0.129866	1.85824	5.52466	1.68086	21	1	-0.0376352	-0.108221	0.565593	1.03236	23.1272	0.053733	0.2606	0.491605	-0.431868	9	1.0878	0.184951	0	0.173564
600315	2020	-0.0775348	2.00423	5.49644	1.88587	19	1	-0.0376352	-0.0646124	0.541261	1.11346	23.1477	0.038087	0.4937	0.424609	-0.004374	7	2.49422	0.197267	0	0.170264
2158	2020	-0.0200481	2.17858	5.65452	2.06448	13	0	-0.0391106	-0.0167068	0.68334	0.0857159	22.1005	0.091981	0.3269	0.417999	0.210821	9	2.44166	0.461125	0	0.159484
603690	2020	-0.143908	2.28461	5.97799	2.09529	3	0	-0.0376352	-0.119923	0.494532	0.863448	22.5078	0.043775	0.23	0.469381	1.66833	5	2.18177	0.948736	0	0.137748
603587	2020	0.165785	1.82064	5.57338	1.60143	2	0	-0.0391106	0.138155	0.57186	0	22.134	0.15367	0.5386	0.160571	0.438094	9	1.33153	0.429542	0	0.146297
600649	2020	0.0130567	1.38847	5.12965	1.17551	28	1	-0.0391106	0.0108806	0.643888	0.771374	24.8427	0.012505	0.4646	0.652992	6.52137	9	0.876247	1.28401	0.75	0.186336
600315	2021	-0.073506	2.01815	5.2283	1.98918	20	1	-0.031107	-0.061255	0.538941	1.12119	23.2202	0.053456	0.5075	0.426679	0.120613	7	2.6671	0.254983	0	0.143542
2028	2021	-0.0322977	2.10001	5.39971	2.06515	17	0	-0.031107	-0.0269147	0.673161	0	23.3562	0.091439	0.1716	0.382067	0.127289	7	2.61948	0.352847	0	0.123473
600602	2021	-0.0653147	1.6261	4.92116	1.59157	32	1	-0.031107	-0.0544289	0.604284	0.903387	22.6594	0.042156	0.2803	0.324518	0.203352	6	1.45277	0.222204	0.5	0.134864
600503	2021	-0.0677357	1.53041	5.10428	1.46847	19	0	-0.031107	-0.0564465	0.620232	0.850228	22.3426	0.017418	0.0957	0.269965	-0.508796	8	1.29167	3.63672	0	0.147737
600619	2021	-0.0860434	1.88957	5.19783	1.85409	29	1	-0.031107	-0.0717028	0.560372	1.04976	23.7723	0.013771	0.2612	0.637602	0.053404	9	0.979764	0.226696	0.26705	0.167975
600094	2021	-0.0206609	1.36766	3.44828	1.36471	24	0	-0.0314885	-0.0172174	0.647357	0.759812	24.4109	-0.008235	0.0957	0.671509	1.15822	9	0.883986	0.814855	0	0.120676
600662	2021	-0.0658675	1.55586	4.67914	1.53155	29	0	-0.031107	-0.0548896	0.615991	0.864364	23.3371	0.042978	0.7208	0.709278	-0.543413	9	1.41717	1.80685	1	0.168542
600620	2021	-0.0442556	1.83502	4.91255	1.81295	29	0	-0.031107	-0.0368796	0.569464	1.01945	21.728	0.043946	0.2508	0.145217	-0.104086	9	2.46328	8.44575	0.75	0.127035
600835	2021	-0.0411754	1.63804	5.35307	1.55411	28	1	-0.031107	-0.0343128	0.602293	0.910023	24.3399	0.031512	0.4802	0.606688	-0.045948	9	1.00226	0.090424	0.409759	0.165809
600648	2021	-0.0747935	1.22684	3.93711	1.21637	29	1	-0.031107	-0.0623279	0.670827	0.681576	24.487	0.022047	0.5303	0.722372	1.01732	9	1.03601	0.392609	0	0.172307
600622	2021	0.064976	1.42965	4.72187	1.39533	29	1	-0.0314885	0.0541467	0.637024	0.794252	24.2893	0.006317	0.141	0.731174	0.544883	9	0.854961	0.735731	0	0.177052
603083	2021	0.0170938	2.0231	5.19966	1.99607	4	0	-0.0314885	0.0142448	0.538116	1.12395	22.0708	0.01748	0.1779	0.547124	0.465533	7	1.41501	0.739083	0	0.158795
600825	2021	-0.130773	1.68198	4.70901	1.66207	28	1	-0.031107	-0.108978	0.59497	0.934433	22.1472	0.007965	0.28	0.371643	1.06928	9	1.55911	1	0	0.149702
600623	2021	-0.0386656	2.0975	5.43787	2.05958	29	1	-0.031107	-0.0322213	0.525716	1.16528	24.6864	0.067093	0.4201	0.528159	-0.340372	7	0.877384	0.505734	0.274301	0.161747
600637	2021	-0.16799	1.18539	4.41765	1.15507	29	1	-0.031107	-0.139992	0.677735	0.658551	24.5002	0.044507	0.4598	0.188838	0.416786	11	0.927538	0.464506	0	0.163182
600679	2021	-0.131236	1.34164	4.68734	1.3033	28	0	-0.031107	-0.109363	0.651693	0.745356	21.9693	0.028907	0.2277	0.287105	-0.001991	9	1.36014	1.20628	0	0.153345
603037	2021	0.0612383	1.87619	5.17198	1.84162	4	0	-0.0314885	0.0510319	0.562601	1.04233	20.7571	0.08258	0.2107	0.137071	0.376683	9	2.23925	4.57462	0	0.14002
2506	2021	-0.215615	2.09858	5.18431	2.07613	11	1	-0.031107	-0.179679	0.520823	0	22.9533	-0.182568	0.1388	0.74707	0.339526	9	3.13723	1.26708	0	0.166135
603189	2021	-0.0716825	1.84649	5.29973	1.79849	5	0	-0.031107	-0.0597354	0.567551	0.430095	21.3515	0.034976	0.3539	0.096628	0.151971	9	2.68198	4.64542	0	0.096636
600081	2021	-0.0290146	2.0316	5.61887	1.96758	24	1	-0.0314885	-0.0241789	0.536701	1.12866	22.98	0.045559	0.7498	0.576378	0.036836	9	1.16638	0.165202	0	0.125708
603659	2021	-0.047364	2.29387	5.77044	2.24345	4	0	-0.031107	-0.03947	0.492989	0.284184	23.789	0.083117	0.2639	0.502604	0.138517	5	5.68816	0.911028	0.409278	0.145979
600663	2021	-0.0629631	1.6983	4.68203	1.68008	29	1	-0.031107	-0.0524693	0.59225	0.943501	25.5182	0.041488	0.5642	0.682185	1.78946	8	0.998579	0.373126	0	0.152856
2454	2021	-0.0541447	2.18089	5.3363	2.155	11	0	-0.031107	-0.0451206	0.655006	0	22.6589	0.020214	0.4382	0.407688	0.22975	9	1.16985	0.721928	0	0.175449
600833	2021	-0.0312279	1.14572	4.73199	1.04796	29	1	-0.0313676	-0.0260232	0.689339	0.619869	21.0118	0.037033	0.4495	0.417051	0.10094	9	1.98012	2.31606	1	0.170715
600624	2021	-0.109824	1.36141	4.37393	1.34208	29	0	-0.031107	-0.0915196	0.648398	0.756339	21.3736	-0.053335	0.1874	0.518242	-0.077014	9	2.99449	1.84034	0	0.139892
2211	2021	0.0261162	2.03477	5.25504	2.0052	13	0	-0.0314885	0.0217635	0.721703	0.136476	20.0842	-0.182568	0.2907	0.884506	0.249275	5	4.28982	4.16608	0	0.114231
600655	2021	-0.0195008	1.97249	5.26961	1.93782	29	1	-0.0314885	-0.0162506	0.546551	1.09583	25.6021	0.029866	0.2631	0.682399	0.98104	12	0.994697	1.11651	0.203504	0.165809
600018	2021	-0.0393734	1.65675	5.00327	1.61834	15	1	-0.031107	-0.0328112	0.599175	0.920417	25.8637	0.090643	0.2638	0.368773	-0.092861	9	1.11519	0.489631	0.276149	0.159092
603012	2021	-0.0381822	1.33804	4.61801	1.30458	6	0	-0.031107	-0.0318185	0.652294	0.743354	22.5249	0.058459	0.1042	0.486525	0.191101	7	1.13577	0.319652	0	0.142317
603068	2021	-0.0124519	2.05275	5.25368	2.02432	2	0	-0.0314885	-0.0103766	0.533176	1.14041	21.5703	0.025064	0.2006	0.131255	0.052844	5	2.82287	1.49627	0	0.115009
600649	2021	0.0267133	1.14572	3.89635	0.909601	29	1	-0.0314885	0.0222611	0.720752	0.51516	24.9559	0.013023	0.4646	0.67688	6.52137	9	0.833739	0.971368	0.172014	0.167975
600597	2021	0.0068121	1.72438	5.29552	1.6628	19	1	-0.0314885	0.0056768	0.587903	0.957989	23.8782	0.024174	0.5163	0.558562	-0.082603	5	1.36604	0.323393	1	0.138328
600639	2021	0.170559	1.54905	4.29194	1.53788	29	1	-0.0314885	0.142133	0.617124	0.860586	24.2279	0.047349	0.4937	0.623874	4.27724	7	0.9975	0.242534	0	0.156923
600073	2021	-0.0263747	1.34909	5.05979	1.26595	24	1	-0.0314885	-0.0219789	0.650452	0.749494	23.4298	-0.006818	0.3182	0.552443	0.353862	8	1.05897	0.0899118	1	0.135358
600150	2021	-0.014183	2.05622	5.21347	2.03023	23	1	-0.0314885	-0.0118192	0.532597	1.14234	25.801	0.001446	0.4447	0.668931	0.933911	15	1.19675	1.2657	0.254938	0.155809
600196	2021	-0.0611919	2.14474	5.70375	2.08473	23	1	-0.031107	-0.0509933	0.517843	1.19152	25.259	0.053459	0.366	0.481471	0.184325	11	1.64805	0.50413	0.34217	0.163559
688202	2021	0.0314585	2.56037	6.17863	2.49227	2	0	-0.0314885	0.0262154	0.458122	0	21.3075	0.158704	0.1566	0.259851	0.264594	9	7.95186	0.553453	0.909804	0.13
600151	2021	-0.0805552	2.15569	5.775	2.08744	23	1	-0.031107	-0.0671293	0.516018	1.19761	23.0939	0.004912	0.2645	0.453204	0.206529	9	2.30891	0.419209	0	0.149845
603196	2021	-0.0238709	2.25786	4.96165	2.24754	4	0	-0.0314885	-0.0198924	0.498989	0.143225	20.9078	0.067597	0.5271	0.28931	0.153034	7	1.86979	3.37788	0	0.16632
600072	2021	-0.0884104	1.84322	5.50296	1.76837	24	1	-0.031107	-0.0736753	0.568097	1.02401	22.7842	0.01026	0.3738	0.454427	-0.40262	9	1.82781	1.9852	0.254938	0.162355
603855	2021	0.1075	1.98527	5.43613	1.9375	4	0	-0.0314885	0.0895838	0.544422	0	22.1422	0.094408	0.3515	0.566292	0.05679	8	2.61276	0.277523	0	0.096635
600626	2021	-0.0302866	1.67687	4.79798	1.65274	29	1	-0.0314885	-0.0252388	0.595822	0.931595	22.9925	-0.007129	0.4698	0.628243	-0.164958	9	1.06474	0.604013	0	0.151345
600210	2021	-0.109225	2.16599	5.50186	2.12842	22	1	-0.031107	-0.0910211	0.514302	1.20333	23.2214	0.049563	0.2606	0.511127	-0.061097	9	1.6562	0.205331	0	0.169175
2116	2021	-0.0630273	1.60197	4.63739	1.58172	14	1	-0.031107	-0.0525227	0.647624	0.655339	22.3069	0.032998	0.519	0.691784	0.813473	12	1.30286	0.489049	0	0.13483
603619	2021	0.0353566	2.22792	4.9902	2.21629	4	0	-0.0314885	0.0294638	0.50398	0	22.4938	0.011178	0.2759	0.664557	0.49889	7	1.68532	1.76883	0	0.000206
603587	2021	0.170085	1.78998	5.147	1.75073	3	0	-0.0314885	0.141737	0.576969	0	22.269	0.146963	0.5386	0.198954	0.302888	9	2.15348	0.601556	0	0.136839
688188	2021	-0.0247844	2.05267	5.26377	2.02365	2	0	-0.0314885	-0.0206537	0.533188	0.148706	21.8702	0.17434	0.2093	0.073802	-0.135464	7	4.03897	0.781068	0.799591	0.130158
600650	2021	-0.0949377	1.31743	4.30578	1.29903	29	1	-0.031107	-0.0791148	0.655729	0.731903	22.3679	0.028367	0.3854	0.23299	-0.192933	8	1.07573	0.954236	1	0.153878
600882	2021	0.0008921	2.20934	5.84397	2.13881	33	1	-0.0314885	0.0007434	0.507076	1.22741	22.6249	0.028935	0.2847	0.267387	0.238252	9	3.84183	0.841989	0	0.166994
601607	2021	0.0111864	1.27363	4.62458	1.23486	28	1	-0.0314885	0.009322	0.663028	0.707572	25.8197	0.038392	0.26358	0.638596	-0.015855	10	0.989262	0.620415	0.341499	0.151074
603918	2021	0.095207	1.95006	4.79214	1.9364	6	0	-0.0314885	0.0793392	0.550289	0	21.2645	0.050994	0.2191	0.34329	1.23142	9	2.2802	1.24906	0.294093	0.14937
603197	2021	-0.0260878	2.03917	5.4383	1.99631	4	0	-0.0314885	-0.0217398	0.535438	0.156527	22.3622	0.056629	0.1858	0.524008	0.127166	9	2.82691	0.2434	0.409278	0.158078
601828	2021	0.0481864	1.65409	4.43929	1.64191	3	0	-0.0314885	0.0401554	0.599618	0.918939	25.6168	0.016013	0.4747	0.578727	0.07968	14	0.902848	0.249447	0.363969	0.16527
2527	2021	-0.0597553	1.89607	5.45007	1.83669	11	0	-0.031107	-0.049796	0.650343	0	22.5885	0.026201	0.1798	0.434933	0.119069	9	1.22717	0.42177	0	0.167975
603200	2021	0.106142	1.97408	4.60052	1.96524	4	0	-0.0314885	0.088452	0.546287	0	20.9316	0.03173	0.452	0.293347	0.229141	7	2.62817	2.44587	0	0.121147
601021	2021	0.073506	1.88719	4.93875	1.86626	6	0	-0.0314885	0.061255	0.560768	1.04844	24.3692	0.000973	0.5499	0.641258	-0.302883	8	1.99901	0.670809	0	0.177052
600500	2021	-0.0491652	1.89792	5.56022	1.82306	22	1	-0.031107	-0.040971	0.558979	1.0544	24.7832	0.113323	0.5421	0.65623	0.150626	7	1.06318	0.480357	0	0.135082
603214	2021	0.0622074	2.20463	5.12141	2.18873	3	0	-0.0314885	0.0518395	0.507862	0	21.7661	0.028111	0.2281	0.626689	0.949477	7	1.68222	0.878174	0	0.000588
600641	2021	-0.0852703	2.18952	5.78031	2.1253	29	1	-0.031107	-0.0710586	0.51038	1.2164	22.9389	0.041121	0.2844	0.167556	5.25375	9	3.58906	2.93795	0.218701	0.159908
600820	2021	-0.027481	1.14572	3.94334	0.963069	28	1	-0.0314885	-0.0229009	0.711878	0.544741	25.5889	0.018703	0.3049	0.773676	0.498059	9	0.904037	0.844164	0.274086	0.161462
600629	2021	-0.0873488	1.28066	4.37343	1.25789	29	1	-0.031107	-0.0727907	0.661857	0.711476	23.3204	0.029124	0.395	0.731461	0.492387	7	1.04283	0.17341	0.329239	0.180352
601611	2021	-0.0015535	2.02985	5.01871	2.01144	5	1	-0.0314885	-0.0012946	0.536991	1.1277	25.8693	0.0128	0.6123	0.825774	-0.103433	9	0.979712	0.776443	0.296344	0.164753
2565	2021	-0.102565	2.05957	5.30375	2.0285	10	0	-0.031107	-0.0854709	0.614768	1.46637	21.7783	-0.008982	0.2227	0.266083	0.211105	9	2.77123	2.77327	0	0.154143
2324	2021	-0.0711094	1.80646	5.4412	1.73591	12	0	-0.031107	-0.0592578	0.640908	0.0869322	22.2531	0.004549	0.4408	0.433116	0.159874	8	2.58077	0.230928	0	0.140009
603987	2021	0.0128511	2.20156	5.35446	2.17581	5	0	-0.0314885	0.0107093	0.508373	0	22.3243	0.084554	0.344	0.316254	0.115669	9	2.24138	0.173101	0.828111	0.0231841
600630	2021	-0.103179	1.76384	5.08553	1.72736	29	1	-0.031107	-0.0859823	0.581326	0.979912	21.5857	-0.127991	0.3008	0.476426	-0.326465	8	1.48073	1.01935	1	0.131566
2162	2021	-0.149506	2.19698	5.11269	2.18111	14	0	-0.031107	-0.124588	0.575761	0.302556	21.7212	0.017609	0.4315	0.5239	0.064185	9	2.06523	2.01017	0	0.119385
603330	2021	-0.0852307	2.02554	5.18735	1.99931	4	0	-0.031107	-0.0710256	0.53771	0.511384	21.2973	0.059475	0.325	0.359867	0.129283	7	2.72465	2.89133	0	0.000206
600848	2021	-0.068966	1.62665	4.73501	1.60314	28	1	-0.031107	-0.0574717	0.604192	0.903694	24.6205	0.037761	0.3565	0.594476	0.078048	11	1.20385	0.802633	0	0.150665
600692	2021	0.0639146	1.3831	4.44851	1.36157	28	0	-0.0314885	0.0532621	0.644783	0.768389	21.6908	0.017183	0.3251	0.627475	0.618535	8	1.29784	2.39384	0	0.000206
2178	2021	-0.0938664	2.27752	4.14828	2.27559	14	0	-0.031107	-0.078222	0.621997	0	21.2944	0.00505	0.1741	0.584191	0.1725	6	2.70584	2.06418	0	0.145722
600754	2021	-0.0337864	1.99552	5.04256	1.97479	25	1	-0.031107	-0.0281553	0.542713	1.10862	24.5999	0.006202	0.4505	0.64079	-0.031537	10	1.79099	0.330846	1	0.154417
2486	2021	-0.112571	1.50248	4.89006	1.46064	11	1	-0.031107	-0.0938092	0.606453	0	20.8957	0.017238	0.1755	0.215686	-0.00163	9	2.30932	2.73897	0	0.139153
600019	2021	-0.0515273	2.0367	5.39781	1.99711	21	1	-0.031107	-0.0429394	0.535849	1.1315	26.4129	0.069546	0.4856	0.446052	-0.073605	11	0.865536	0.489264	0.411209	0.168542
603226	2021	0.154488	1.42562	4.07674	1.41633	4	0	-0.0314885	0.12874	0.637697	0	21.059	0.013897	0.2904	0.229192	0.162621	7	1.6737	2.6744	0	0.127006
2401	2021	0.0779266	1.565	5.14488	1.50226	11	0	-0.0314885	0.0649388	0.764757	0	21.9745	0.044857	0.4891	0.634264	0.229816	8	1.69411	0.710258	0	0.131958
600272	2021	-0.0631421	1.68524	4.91742	1.65492	20	1	-0.031107	-0.0526185	0.594427	0.936243	20.7843	0.015407	0.2651	0.485834	0.209165	9	1.96356	4.34324	0	0.160346
600490	2021	-0.202899	2.26124	5.57005	2.22572	18	1	-0.031107	-0.169083	0.498428	1.25624	22.8777	0.008457	0.1879	0.272545	-0.595778	9	1.47027	1.1876	0.666667	0.154947
600026	2021	0.0051369	1.79571	4.78002	1.77746	19	1	-0.0314885	0.0042808	0.576015	0.997616	24.8074	-0.078417	0.3227	0.496164	0.074745	9	0.982506	0.461121	0.344028	0.143097
2328	2021	-0.0391509	1.70981	5.26909	1.64976	12	0	-0.031107	-0.0326258	0.667466	0.0426965	22.4192	0.081989	0.3434	0.378917	0.350467	9	1.16654	0.45116	0	0.13304
600895	2021	0.123848	1.53207	4.96971	1.48561	25	1	-0.0314885	0.103207	0.619955	0.851151	24.341	0.017404	0.5075	0.610548	0.954036	5	1.23665	1.89396	0	0.172307
603515	2021	0.014253	1.56412	5.30533	1.47526	5	0	-0.0314885	0.0118775	0.614613	0	22.929	0.100282	0.4617	0.357722	0.224615	7	2.08204	0.161879	0	0.163182
603868	2021	0.0007743	1.59039	4.4226	1.57699	5	0	-0.0314885	0.0006452	0.610236	0	22.1506	0.153172	0.7498	0.270257	0.027505	7	4.80879	0.658783	0	0.163039
600708	2021	-0.0010539	1.36952	4.22246	1.35554	25	1	-0.0314885	-0.0008782	0.647047	0.760841	25.0436	0.00619	0.3522	0.816913	2.86131	7	0.887897	0.773163	1	0.175449
603501	2021	-0.139838	2.06259	5.78345	1.97759	4	0	-0.031107	-0.116532	0.531535	0.839028	24.1915	0.141705	0.3032	0.491758	-0.013175	9	8.19476	1.57897	0.409278	0.151565
600676	2021	-0.079598	1.43128	4.62819	1.40309	28	1	-0.031107	-0.0663317	0.636753	0.795157	22.8333	-0.00286	0.3634	0.323485	-0.13697	9	0.862119	0.660586	0.258723	0.177052
603020	2021	-0.0161879	2.23966	5.51967	2.2062	6	0	-0.0314885	-0.0134899	0.502023	1.24426	22.0704	0.064127	0.3053	0.135692	0.012394	9	1.46132	0.701242	0	0.132438
600818	2021	-0.0821869	2.10985	4.80793	2.09964	28	1	-0.031107	-0.0684891	0.523659	1.17214	20.651	0.025889	0.3156	0.262103	-0.135758	6	2.74268	2.88501	0	0.109428
603960	2021	-0.115935	2.1247	5.8207	2.04418	4	0	-0.031107	-0.0966128	0.521183	0.695612	20.9268	0.042156	0.2188	0.168247	-0.199757	7	7.89248	2.11529	0	0.121025
863	2021	-0.134779	1.88775	4.9217	1.86756	24	0	-0.031107	-0.112316	0.979105	0.319074	22.6817	0.003885	0.2281	0.403229	0.454372	9	1.01317	1.19818	0	0.16632
603056	2021	-0.126221	1.69807	5.24376	1.63973	3	0	-0.031107	-0.105184	0.592288	0.943373	23.4895	0.009263	0.665	0.591751	0.14751	8	1.23611	0.396955	0	0.163078
600838	2021	-0.0762778	1.17908	4.48081	1.14408	28	0	-0.031107	-0.0635648	0.678786	0.655046	21.2474	0.060659	0.2	0.101139	-0.104437	7	1.65582	8.44575	0	0.157318
2605	2021	-0.176218	1.92573	5.3905	1.87656	10	0	-0.031107	-0.146848	0.553563	1.0758	22.1044	0.142566	0.1743	0.38333	-0.033779	7	2.36349	0.322027	0	0.105344
603690	2021	-0.141782	2.29259	5.94057	2.22	4	0	-0.031107	-0.118152	0.493201	0.850694	22.7943	0.035831	0.2223	0.459165	1.21409	5	2.34641	0.414313	0	0.140277
688366	2021	-0.0420896	2.47423	5.95126	2.42376	2	0	-0.031107	-0.0350747	0.462929	0.252538	22.6621	0.049966	0.2528	0.128061	0.161991	11	1.74619	0.752503	0.888264	0.130158
600819	2021	-0.0592783	1.77731	5.44685	1.70127	28	1	-0.031107	-0.0493986	0.579082	0.987394	22.695	0.018821	0.3083	0.379661	0.025509	8	1.03631	0.37427	0	0.138622
688368	2021	0.121361	2.49278	5.6919	2.46422	2	0	-0.0314885	0.101135	0.459837	0	21.7538	0.197881	0.267	0.319581	-0.370654	7	2.68084	0.323007	0.89279	0.13
603236	2021	-0.10041	2.09557	5.71752	2.02692	2	0	-0.031107	-0.0836748	0.526039	0.602458	22.8201	0.044022	0.2276	0.605738	0.197829	5	3.20177	1.01765	0	0.000206
603579	2021	0.0321583	1.6122	4.99414	1.57085	5	0	-0.0314885	0.0267985	0.6066	0	21.9105	0.069566	0.2893	0.45693	0.212272	9	1.86814	0.918994	0	0.159537
603022	2021	-0.0422421	1.90162	4.59401	1.89152	6	0	-0.031107	-0.0352018	0.558363	1.05645	20.9874	0.01581	0.4409	0.471772	0.10939	7	2.37617	5.74779	0	0.159537
603256	2021	0.139896	1.73326	5.03564	1.69821	2	1	-0.0314885	0.11658	0.586424	0	21.6273	0.050314	0.7498	0.379208	-0.025722	9	1.37513	2.10598	0	0.123936
603650	2021	-0.110376	2.26507	5.93865	2.18836	3	0	-0.031107	-0.0919797	0.497789	0.662254	22.512	0.051773	0.4933	0.524657	0.095673	9	5.52445	0.931725	0	0.000241
603648	2021	0.0912902	1.26087	4.79269	1.20422	4	1	-0.0314885	0.0760752	0.665154	0	21.5633	0.064239	0.2487	0.213771	0.028676	11	1.62549	1.23425	0.8	0.17209
601616	2021	-0.0414472	1.57234	4.60376	1.55225	10	0	-0.031107	-0.0345394	0.613243	0.873522	21.8341	0.036934	0.2282	0.167767	0.055003	7	1.3323	2.47861	0	0.172307
2346	2021	-0.100587	2.2391	5.41252	2.21224	11	0	-0.031107	-0.0838229	0.616412	0.0210019	22.3292	0.084284	0.4259	0.322959	1.85678	8	1.91325	4.04333	1	0.135318
603777	2021	-0.0307877	2.1307	4.82125	2.12065	5	0	-0.0314885	-0.0256564	0.520183	0.184726	21.9424	0.00916	0.5538	0.498985	0.180233	11	1.98901	0.649624	0	0.154139
600009	2021	0.134362	1.84901	5.02158	1.8217	23	1	-0.0314885	0.111968	0.567132	1.02723	24.6634	-0.031546	0.4625	0.461247	0.039105	9	1.68705	1.63568	0.417615	0.162536
603786	2021	0.0396331	2.0906	5.20318	2.06689	2	0	-0.0314885	0.0330276	0.526867	0	22.3034	0.088058	0.5985	0.132666	0.299208	9	1.57623	0.573284	0	0.166154
600635	2021	-0.0709133	1.34649	4.84494	1.2937	30	1	-0.031107	-0.0590944	0.650885	0.748049	23.9044	0.01629	0.1807	0.583958	0.258697	9	1.03993	0.613859	0.363969	0.172626
600642	2021	-0.0428633	1.73984	3.64046	1.73779	29	1	-0.031107	-0.0357194	0.585326	0.966579	25.219	0.019814	0.5347	0.570109	0.1347	11	0.976122	1.13292	0.291998	0.157676
603580	2021	-0.0872627	1.85131	5.25271	1.80824	4	0	-0.031107	-0.0727189	0.566749	0.523576	20.125	0.060875	0.3375	0.126777	-0.41015	9	2.91482	8.44575	0	0.159915
600278	2021	0.0110971	1.14572	4.31583	1.08569	21	1	-0.0314885	0.0092476	0.689608	0.618975	23.6375	0.025012	0.4935	0.607097	-0.317814	8	0.990795	1.65909	1	0.000268
600618	2021	0.115329	2.11108	5.72769	2.04321	29	1	-0.0314885	0.0961074	0.523454	1.17282	22.9533	0.188782	0.4659	0.236199	0.196676	9	1.42542	0.709336	0.215389	0.1287
688016	2021	0.0901226	2.228	5.73199	2.17459	2	0	-0.0314885	0.0751021	0.503966	0	21.2849	0.178785	0.4571	0.132001	0.179791	7	6.0131	1.26785	0.833469	0.13
600097	2021	-0.101619	1.83327	5.15598	1.79671	24	1	-0.031107	-0.0846823	0.569756	1.01848	21.8029	0.067269	0.4226	0.31516	-0.108458	7	1.25806	0.91312	0	0.124798
600748	2021	-0.104095	1.31506	4.25634	1.29835	25	1	-0.031107	-0.0867458	0.656123	0.730591	24.4006	0.001983	0.486	0.718707	6.36406	7	0.907629	0.423584	0	0.161222
2858	2021	0.0416653	2.16423	4.6582	2.15746	4	0	-0.0314885	0.0347211	0.734624	0.312375	20.8506	0.014641	0.1628	0.281908	0.66903	8	1.86926	4.14812	0	0.096672
600171	2021	0.0354212	2.1978	5.44639	2.16644	23	1	-0.0314885	0.0295177	0.509	1.221	22.2623	0.158264	0.25	0.145698	0.030794	7	4.01906	0.890457	0.179639	0.170328
688123	2021	0.111645	2.05545	5.26491	2.02653	2	0	-0.0314885	0.0930376	0.532724	0	21.2174	0.063258	0.2127	0.073802	0.18575	7	3.82692	2.59619	0.8001	0.13
603885	2021	0.101005	1.96605	4.84987	1.95117	6	1	-0.0314885	0.0841712	0.547625	0	24.5042	-0.011359	0.5192	0.76972	-0.143797	9	1.51525	0.710501	0.8	0.161462
688158	2021	0.0512968	1.76433	5.24424	1.71356	1	0	-0.0314885	0.0427473	0.581245	0	22.2704	-0.135706	0.1202	0.422795	-0.33256	9	2.38362	0.115884	0.751285	0.13
600675	2021	-0.0570004	1.36897	2.18462	1.36873	28	1	-0.031107	-0.0475003	0.647139	0.760538	24.7157	0.021813	0.6844	0.685906	-0.013902	7	1.02455	1.15034	0.14683	0.180352
600616	2021	-0.0309861	2.1794	5.60023	2.13455	29	1	-0.0314885	-0.0258217	0.512067	1.21078	21.5435	-0.007514	0.3488	0.157973	0.457784	9	2.27903	3.7665	0	0.164536
603886	2021	-0.080357	1.80578	4.9692	1.77947	5	0	-0.031107	-0.0669642	0.574336	0.482142	21.8464	0.110534	0.495	0.480478	-0.537746	9	2.3188	0.872896	0	0.000241
603683	2021	-0.0684495	2.20925	4.93985	2.19834	4	0	-0.031107	-0.0570412	0.507092	0.410697	21.289	0.018476	0.2796	0.438797	0.016896	9	1.84345	1.94384	0	0.159612
603108	2021	0.0028684	1.71109	4.78614	1.68913	6	0	-0.0314885	0.0023904	0.590118	0.950606	23.2096	0.049781	0.2002	0.634501	-0.144586	11	1.28124	0.418405	0	0.157439
600824	2021	-0.121337	1.33495	4.10017	1.32325	28	1	-0.031107	-0.101114	0.652809	0.741636	21.9949	0.025318	0.3904	0.243008	0.026314	8	1.38374	3.23878	0	0.151459
600604	2021	0.0511197	1.65064	4.70377	1.62964	29	1	-0.0314885	0.0425997	0.600194	0.917019	23.7753	0.006126	0.3707	0.600726	1.48656	7	0.998364	3.19652	1	0.166154
600689	2021	-0.081787	1.54448	4.89303	1.5059	28	1	-0.031107	-0.0681558	0.617887	0.858043	20.4621	0.015329	0.2595	0.430988	0.476539	7	2.01816	2.38334	0	0.146742
688019	2021	0.0773603	2.30473	5.67248	2.26458	2	0	-0.0314885	0.0644669	0.491179	0	21.2374	0.074801	0.4239	0.2817	0.152341	9	5.5953	1.96221	0.849561	0.13
601872	2021	-0.056489	1.82552	5.11883	1.79112	15	1	-0.031107	-0.0470742	0.571047	1.01418	24.8199	0.060839	0.5426	0.552954	1.28076	12	1.0879	1.25977	0.32105	0.168484
2451	2021	-0.0104136	1.85195	4.45976	1.84344	11	0	-0.0314885	-0.008678	0.691346	0.0641774	21.067	0.010898	0.3823	0.407127	-0.183242	7	2.65248	3.37622	0	0.136887
600104	2021	0.0173997	1.62825	5.19432	1.56733	24	1	-0.0314885	0.0144998	0.603925	0.904584	26.4129	0.037017	0.6766	0.641441	0.218878	7	0.904309	0.217441	0	0.177052
2825	2021	-0.0264881	2.11787	5.00839	2.10246	5	0	-0.0314885	-0.0220734	0.677988	0	21.2798	0.050472	0.2882	0.343565	0.167959	7	2.03905	1.0638	0	0.141443
2269	2021	-0.145767	2.52491	5.36	2.51144	13	0	-0.031107	-0.121473	0.578867	0	22.3531	-0.091798	0.4165	0.860546	0.270692	6	2.10616	1.93095	0	0.156463
601727	2021	-0.0634197	1.81457	4.93579	1.79044	13	1	-0.031107	-0.0528497	0.572871	1.00809	26.4129	-0.034043	0.5238	0.673725	0.220873	9	0.941568	0.371461	0.364159	0.170506
600611	2021	-0.0227676	1.14572	4.15622	0.94937	29	1	-0.0314885	-0.018973	0.712537	0.542543	23.6828	0.019586	0.2001	0.471269	-0.00936	7	0.833739	1.44286	0	0.15431
600170	2021	-0.0155022	1.68599	3.17049	1.6851	23	1	-0.0314885	-0.0129185	0.594301	0.936664	26.4129	0.011443	0.3019	0.854234	-0.011556	7	0.944868	0.861947	0.274086	0.141321
2158	2021	0.000354	2.19854	6.01767	2.093	14	0	-0.0314885	0.000295	0.700294	0.0956948	22.2692	0.103967	0.3269	0.439457	-0.086944	9	3.46608	0.411452	0	0.141134
688018	2021	0.0775221	2.34123	5.59816	2.30932	2	0	-0.0314885	0.0646018	0.485096	0	21.4789	0.0932	0.4349	0.143744	0.175298	7	4.55951	0.465056	0.857515	0.13
600732	2021	-0.0621784	2.29295	6.02767	2.20534	25	0	-0.031107	-0.0518153	0.493142	1.27386	23.6081	-0.006469	0.322	0.68816	-0.013312	7	1.76901	1.90319	0	0.164941
688099	2021	-0.0367171	2.09268	4.94994	2.07858	2	0	-0.031107	-0.0305976	0.52652	0.220303	22.3439	0.163733	0.3556	0.227221	0.253592	5	6.08644	0.357584	0.80699	0.130158
2252	2021	-0.0317491	1.23801	4.60964	1.19754	13	0	-0.031107	-0.0264576	0.673616	0	24.0278	0.047324	0.262	0.073802	-0.038421	9	1.5435	0.341106	0	0.17528
688098	2021	0.153538	1.7084	5.17869	1.65865	2	0	-0.0314885	0.127948	0.590566	0	21.1923	0.06535	0.2193	0.078498	-0.279545	9	2.22886	3.65695	0.742826	0.13
603681	2021	-0.0102649	1.85493	5.49259	1.78394	2	0	-0.0314885	-0.0085541	0.566145	0.0615896	22.272	0.047926	0.4081	0.524745	0.223346	8	1.50556	0.417205	0	0.137373
603899	2021	0.0392429	1.84753	5.40067	1.78826	6	0	-0.0314885	0.0327025	0.567378	0	23.159	0.134239	0.5777	0.429003	0.221797	7	5.63884	0.426072	0.409278	0.149567
603730	2021	-0.100775	1.85485	5.25594	1.81181	4	0	-0.031107	-0.0839791	0.566159	0.60465	22.3815	0.079248	0.5637	0.241177	0.005455	6	3.45884	0.529056	0	0.142582
603329	2021	-0.0181152	1.68589	5.14051	1.63744	4	0	-0.0314885	-0.015096	0.594318	0.108691	21.4471	0.064828	0.4498	0.430562	0.278266	9	1.56556	1.13828	0	0.145561
2669	2021	0.0337478	1.97722	5.44103	1.92814	9	1	-0.0314885	0.0281232	0.728044	0.773167	22.0392	0.005751	0.2499	0.385458	0.482164	9	1.48882	0.575569	0	0.142335
2636	2021	-0.0226539	2.16536	5.46346	2.13062	10	0	-0.0314885	-0.0188782	0.681175	0.21029	22.6497	0.10211	0.3983	0.466202	-0.055448	9	2.05499	0.478918	0	0.131655
603713	2021	-0.105298	1.93459	5.1991	1.90218	3	0	-0.031107	-0.087748	0.552868	0.631786	22.7074	0.059947	0.2679	0.557293	0.083421	7	3.57876	1.87709	0.409278	0.13994
600612	2021	0.0410767	1.4309	4.93524	1.37745	29	1	-0.0314885	0.0342306	0.636817	0.794944	23.8267	0.109866	0.4209	0.512516	-0.51065	9	1.36626	0.150396	0.6	0.131495
603128	2021	0.0037273	2.08247	5.78748	2.00035	9	1	-0.0314885	0.0031061	0.528221	1.15693	23.0769	0.08867	0.4151	0.485991	0.188203	6	2.18823	1.33821	0	0.156932
600826	2021	-0.0530273	1.32494	4.78212	1.27654	28	1	-0.031107	-0.0441894	0.654476	0.736079	22.3762	0.024627	0.4117	0.273835	0.294853	9	1.1912	1.49599	1	0.139892
603718	2021	0.0121207	2.16372	5.06883	2.14819	6	0	-0.0314885	0.0101006	0.51468	0	21.3353	0.024764	0.3712	0.464673	-0.193831	7	5.80779	6.85733	0	0.111407
600636	2021	-0.155572	1.77932	5.05863	1.74591	29	1	-0.031107	-0.129643	0.578747	0.988511	21.7368	-0.155282	0.2466	0.073802	0.285755	9	1.79796	1.11358	0.215389	0.138961
600850	2021	0.0218096	1.94241	5.35762	1.90077	28	1	-0.0314885	0.0181747	0.551565	1.07912	22.9871	0.035911	0.242	0.674732	-0.037317	9	2.1891	0.0827199	0.228001	0.15909
600851	2021	-0.122378	1.79551	4.99082	1.76742	28	0	-0.031107	-0.101982	0.576048	0.997508	22.3958	0.017591	0.1173	0.195816	0.265911	9	1.62765	1.5559	0	0.129308
600115	2021	-0.011708	1.49688	4.43585	1.48024	24	0	-0.0314885	-0.0097566	0.625821	0.831598	26.3812	-0.046359	0.401	0.808374	-0.177899	9	1.07704	0.96298	0.341499	0.180352
603131	2021	0.0219929	2.01442	5.48835	1.96429	5	0	-0.0314885	0.0183274	0.539563	1.11912	21.6077	0.060131	0.3027	0.419814	0.489419	7	3.80371	1.33952	0	0.147783
603499	2021	0.11692	1.91827	4.94579	1.89834	4	0	-0.0314885	0.0974338	0.555588	0	20.8516	-0.013046	0.3613	0.463471	0.147114	7	2.09089	1.85238	0	0.164702
600822	2021	-0.0276514	1.46936	4.66781	1.44108	28	1	-0.0314885	-0.0230429	0.630407	0.816311	21.4366	0.073201	0.481	0.499984	-0.56032	9	2.4242	0.416116	1	0.141826
603728	2021	-0.015795	2.11863	5.68724	2.05737	4	0	-0.0314885	-0.0131625	0.522196	0.0947698	21.9043	0.086417	0.5606	0.249415	-0.003738	9	3.2846	0.679814	0	0.126378
600613	2021	-0.108925	1.85613	4.25387	1.85056	29	0	-0.031107	-0.0907712	0.565945	1.03119	21.8703	0.021582	0.2459	0.240223	0.095989	9	1.28573	0.860614	0	0.105131
603039	2021	0.0278804	1.82208	5.18304	1.7825	4	0	-0.0314885	0.0232337	0.571619	1.01227	21.9402	0.09142	0.3236	0.443378	1.00006	9	5.82799	0.522282	0	0.159458
600827	2021	-0.0242957	2.09835	5.59353	2.04592	28	1	-0.0314885	-0.0202464	0.525575	1.16575	24.781	0.010939	0.4762	0.646099	0.004534	9	1.03326	0.670709	1	0.15188
601866	2021	-0.0847866	2.08226	5.41977	2.04436	14	1	-0.031107	-0.0706555	0.528256	1.15681	25.6107	0.045927	0.3406	0.753508	0.142581	10	1.05048	1.3206	0.341667	0.180352
603790	2021	-0.0583625	1.52127	5.01862	1.4686	3	0	-0.031107	-0.0486354	0.621754	0.350175	21.2424	0.039124	0.2565	0.260845	0.034229	9	1.45987	2.39512	0	0.139046
600021	2021	0.0058583	2.19579	4.94995	2.18435	18	1	-0.0314885	0.0048819	0.509336	1.21988	25.7777	-0.010729	0.402	0.758741	0.108577	14	0.972845	0.577922	0.305033	0.16632
600827	2022	-0.022836	1.91152	5.79976	1.69332	29	1	-0.0320276	-0.01903	0.556713	1.06195	24.7781	0.010653	0.4762	0.652286	-0.104299	9	1.00533	0.771582	1	0.150848
600115	2022	-0.0275647	1.71478	5.52427	1.53493	25	0	-0.0320276	-0.0229706	0.589504	0.952654	26.3784	-0.139636	0.3906	0.884506	-0.37797	8	1.15428	1.2346	0.330662	0.148306
601866	2022	-0.0789535	1.66194	5.48815	1.47468	15	1	-0.0290308	-0.0657946	0.59831	0.9233	25.5764	0.030602	0.3406	0.774522	0.144472	9	1.01887	1.12112	0.330662	0.154359
688336	2022	0.0827243	1.49055	5.3419	1.29144	2	0	-0.0320276	0.0689369	0.626875	0	22.3522	0.008912	0.3592	0.097851	0.596405	7	1.09537	1.10701	0.712273	0.13
603128	2022	-0.0352755	1.87447	5.63888	1.71295	10	1	-0.0290308	-0.0293963	0.562888	1.04137	23.0028	0.09462	0.4579	0.38446	-0.251075	5	1.82359	1.11087	0	0.099296
2669	2022	0.0338699	2.03296	5.8757	1.83801	10	1	-0.0320276	0.0282249	0.728146	0.981797	22.3971	0.009504	0.2499	0.410627	0.539533	9	1.12139	0.417464	0	0.137634
600611	2022	-0.0376278	1.29906	5.22502	1.05895	30	1	-0.0290308	-0.0313565	0.65879	0.721701	23.72	-0.011838	0.2001	0.492371	0.403182	7	0.833739	1.54832	0	0.138134
600732	2022	-0.0711094	2.34305	5.96605	2.22642	26	0	-0.0290308	-0.0592579	0.484791	1.3017	23.9297	0.094313	0.179916	0.633088	-0.060616	7	2.01991	2.87985	0	0.145506
688099	2022	-0.0454438	2.04402	5.46433	1.96935	3	0	-0.0290308	-0.0378698	0.53463	0.272663	22.4923	0.124768	0.3336	0.159159	-0.11436	5	5.13026	0.38001	0.798015	0.130158
600604	2022	0.0043376	1.84917	5.59496	1.69457	30	1	-0.0320276	0.0036146	0.567105	1.02732	23.8171	0.00447	0.3707	0.614317	0.145525	6	0.967559	1.79634	1	0.163396
603886	2022	-0.082583	1.75018	5.49674	1.5953	6	0	-0.0290308	-0.0688191	0.583603	0.495498	21.8685	0.084753	0.495	0.483845	-0.574671	9	1.98191	0.946842	0	0.000228
603885	2022	0.0617721	1.98535	5.85247	1.77834	7	1	-0.0320276	0.0514768	0.544408	0	24.5332	-0.092353	0.4522	0.788032	-0.440331	9	1.51639	0.962845	0.8	0.157976
688123	2022	0.0826223	2.4181	5.74737	2.35666	3	0	-0.0320276	0.0688519	0.472284	0	21.4447	0.168329	0.2126	0.074752	-0.047249	7	6.02198	1.85963	0.874935	0.13
600097	2022	-0.0726707	1.84621	5.48558	1.72518	25	1	-0.0290308	-0.0605589	0.567599	1.02567	21.9571	0.031944	0.4226	0.38066	0.572513	9	1.1334	0.919951	0	0.000206
688608	2022	0.066298	2.17339	5.78481	2.05975	2	0	-0.0320276	0.0552483	0.513069	0	22.5816	0.019088	0.1135	0.073802	-0.345745	9	1.7958	0.683797	0.822502	0.13
688585	2022	0.0347985	1.9831	5.69158	1.84136	2	0	-0.0320276	0.0289987	0.544783	0	21.3242	0.046139	0.6404	0.371359	-0.053887	7	1.23707	0.925489	0.787156	0.13
2858	2022	0.0650142	2.15117	5.5482	2.08015	5	0	-0.0320276	0.0541785	0.754027	0.118004	20.7529	-0.062224	0.126	0.255175	0.678769	9	2.22566	4.51595	0	0.130801
600602	2022	-0.0595339	2.1822	5.63668	2.10181	33	1	-0.0290308	-0.0496115	0.511599	1.21233	22.6998	0.02607	0.2803	0.344672	0.187171	7	1.78035	0.27599	0.5	0.11924
600094	2022	-0.0940939	1.71341	5.41266	1.57466	25	0	-0.0290308	-0.0784116	0.589731	0.951897	24.2679	0.005544	0.0957	0.632949	1.44351	9	0.851236	1.14044	0	0.118411
600835	2022	-0.0382746	1.62133	5.55018	1.37942	29	1	-0.0290308	-0.0318955	0.605079	0.900737	24.3478	0.040897	0.4802	0.58449	-0.171674	8	0.86675	0.0827199	0.37051	0.157262
603083	2022	0.0336809	1.96836	5.63412	1.83986	5	0	-0.0320276	0.0280674	0.547241	1.09353	22.378	0.032774	0.1669	0.631929	-0.323807	7	1.17864	0.549427	0	0.14262
600825	2022	-0.144539	1.65399	5.56839	1.42087	29	1	-0.0290308	-0.12045	0.599635	0.918884	22.1011	0.002235	0.28	0.369885	1.21091	9	1.41573	1.05144	0	0.124467
600081	2022	-0.0235641	1.91929	5.72942	1.73916	25	1	-0.0320276	-0.0196367	0.555419	1.06627	22.9111	0.032378	0.7498	0.539491	0.029404	9	1.05564	0.267173	0	0.115547
600597	2022	0.0005872	1.4702	5.51099	1.14343	20	1	-0.0320276	0.0004893	0.630266	0.816781	23.92	0.015997	0.5163	0.56862	-0.020764	7	1.16511	0.428047	1	0.138512
600073	2022	-0.0240407	1.65444	5.35173	1.51632	25	1	-0.0320276	-0.0200339	0.59956	0.919135	23.4828	0.042136	0.3182	0.548229	0.270377	9	1.02028	0.11893	1	0.135254
600663	2022	-0.0583728	1.59935	5.29528	1.4563	30	1	-0.0290308	-0.048644	0.608741	0.888529	25.5571	0.011623	0.5642	0.700398	1.99613	7	0.976986	0.3937	0	0.151205
600072	2022	-0.0911737	1.93568	5.63506	1.79386	25	1	-0.0290308	-0.0759781	0.552687	1.07537	22.742	0.014451	0.3738	0.422447	0.39142	9	1.58615	1.09866	0.24881	0.131242
600833	2022	0.0129	2.32525	5.2178	2.30051	30	1	-0.0320276	0.01075	0.487758	1.29181	21.4358	0.070402	0.4495	0.529853	0.054358	9	1.76393	0.992854	1	0.150252
601872	2022	-0.051661	2.18518	5.48681	2.12725	16	1	-0.0290308	-0.0430509	0.511103	1.21399	24.9049	0.077394	0.5414	0.488315	0.035308	12	1.17212	0.997871	0.304466	0.170224
603619	2022	0.0271518	2.26341	5.61249	2.19932	5	0	-0.0320276	0.0226265	0.498066	0	22.691	0.070269	0.2759	0.67883	0.034848	7	1.68127	1.1289	0	0.000231
601607	2022	0.0141572	1.83447	5.44011	1.7223	29	1	-0.0320276	0.0117977	0.569555	1.01915	26.0122	0.035289	0.19378	0.606316	-0.087992	10	0.968259	0.462664	0.330662	0.154662
600692	2022	0.0650006	1.95189	5.70367	1.79509	29	0	-0.0320276	0.0541671	0.549985	1.08438	21.807	0.002613	0.3251	0.665491	3.85168	8	1.26567	1.69113	0	0.000507
688301	2022	-0.0393004	2.06807	5.29439	2.01865	2	0	-0.0290308	-0.0327504	0.530622	0.235803	22.4843	0.109768	0.1639	0.329116	0.161648	8	3.85941	0.191044	0.802417	0.130158
2324	2022	-0.0399407	2.12709	5.65871	2.03193	13	0	-0.0290308	-0.0332839	0.666809	0.440829	22.876	0.025159	0.4408	0.638935	0.317375	7	2.00762	0.311746	0	0.136456
600848	2022	-0.0507879	1.45606	5.39773	1.206	29	1	-0.0290308	-0.0423233	0.632624	0.80892	24.9177	0.020306	0.3565	0.586553	-0.307938	9	1.0292	0.735804	0	0.135121
600754	2022	-0.038233	1.9175	5.6361	1.77239	26	1	-0.0290308	-0.0318608	0.555717	1.06528	24.5825	0.005168	0.4505	0.638417	-0.045329	9	1.80878	0.306598	1	0.147386
2401	2022	0.0802892	1.96756	5.62542	1.84135	12	0	-0.0320276	0.0669076	0.76672	0	21.8653	0.058064	0.4893	0.541117	-0.104736	6	1.83226	0.556524	0	0.113286
600895	2022	0.132794	1.61836	5.61049	1.33262	26	1	-0.0320276	0.110661	0.605573	0.899089	24.4781	0.018434	0.5075	0.642137	-0.044376	6	1.05317	1.32794	0	0.156381
600272	2022	-0.0386748	2.43617	5.72669	2.37958	21	1	-0.0290308	-0.032229	0.469272	1.35343	20.9116	0.033212	0.2651	0.52102	0.238272	9	2.06565	3.48696	0	0.136895
600021	2022	0.0223675	2.14535	5.87235	1.99739	19	1	-0.0320276	0.0186395	0.517741	1.19186	25.8046	0.009856	0.4443	0.726314	-0.02955	13	0.90844	0.982865	0.204753	0.169184
2605	2022	-0.165735	2.10515	5.72009	1.99061	11	0	-0.0290308	-0.138113	0.562274	1.08883	22.2061	0.081296	0.1735	0.380547	0.20343	7	1.5458	0.316879	0	0.113431
688366	2022	-0.0806018	2.08368	5.92987	1.88707	3	0	-0.0290308	-0.0671682	0.52802	0.483611	22.6537	0.027615	0.2553	0.143638	-0.10907	11	1.5363	0.535424	0.805309	0.130158
688368	2022	0.0491164	2.27184	6.01098	2.11963	3	0	-0.0320276	0.0409304	0.49666	0	21.6461	-0.081813	0.2633	0.393318	0.26846	7	3.18563	0.886756	0.842562	0.13
603650	2022	-0.104857	2.17503	5.71172	2.0788	4	0	-0.0290308	-0.0873806	0.512795	0.62914	22.6491	0.040931	0.4941	0.542038	-0.02581	9	3.21301	1.00645	0	0.122273
603786	2022	0.0482783	2.19679	5.78995	2.08771	3	0	-0.0320276	0.0402319	0.509168	0	22.39	0.094731	0.5926	0.187259	0.029701	9	5.16949	0.469085	0	0.163396
600748	2022	-0.0831672	1.82151	5.59628	1.65597	26	1	-0.0290308	-0.069306	0.571716	1.01195	24.5376	0.001377	0.486	0.75719	4.03731	7	0.897124	0.87195	0	0.114462
688519	2022	0.0993633	1.99585	5.91841	1.75783	2	0	-0.0320276	0.0828028	0.542658	0	22.3102	0.009181	0.5369	0.452474	0.176949	9	1.18174	0.552438	0.789396	0.13
603501	2022	-0.145932	2.03809	5.9743	1.79156	5	0	-0.0290308	-0.12161	0.535618	0.875593	24.284	0.027233	0.3024	0.485645	0.089185	9	3.0725	1.03416	0.370161	0.142863
600675	2022	-0.0692979	2.04352	5.51877	1.95941	29	1	-0.0290308	-0.0577482	0.534714	1.13529	24.7959	0.002506	0.6467	0.719819	0.203103	8	1.03963	1.87353	0.145131	0.154359
600210	2022	-0.112141	1.88721	5.9246	1.56353	23	1	-0.0290308	-0.0934511	0.560766	1.04845	23.2145	0.055796	0.2606	0.509508	-0.103629	9	1.13746	0.180568	0	0.159428
605136	2022	0.0718714	2.01516	5.81118	1.84103	2	0	-0.0320276	0.0598928	0.539441	0	21.8806	-0.04507	0.3346	0.214307	1.11415	5	1.47697	1.00715	0.792819	0.13
600639	2022	0.170559	1.75778	5.54813	1.58599	30	1	-0.0320276	0.142133	0.582337	0.976543	24.2656	0.044931	0.4937	0.558374	2.32116	8	0.881427	0.157647	0	0.142279
600650	2022	-0.118565	1.98447	5.6124	1.86653	30	1	-0.0290308	-0.0988045	0.544555	1.10248	22.3955	0.0961	0.3854	0.230755	-0.089755	9	1.17456	1.08096	1	0.145241
2178	2022	-0.0960882	2.27519	5.56188	2.21906	15	1	-0.0290308	-0.0800735	0.620151	0	21.2123	-0.094836	0.1741	0.644317	0.655976	7	2.51636	2.10738	0	0.124181
600676	2022	-0.10542	1.74258	5.50172	1.58305	29	1	-0.0290308	-0.08785	0.58487	0.9681	22.7829	-1.6e-05	0.3634	0.295166	-0.05183	9	0.833739	0.803619	0.237145	0.161309
603690	2022	-0.134203	2.13326	5.87084	1.98159	5	0	-0.0290308	-0.111836	0.519757	0.805218	23.0095	0.028492	0.2205	0.521317	0.39533	5	1.75309	0.24177	0	0.121414
600649	2022	0.014313	1.69116	5.50565	1.50913	30	1	-0.0320276	0.0119275	0.59344	0.939533	24.9906	0.010983	0.4646	0.697438	2.02614	8	0.838583	0.771648	0.169697	0.153017
600648	2022	-0.0755761	1.41819	5.04788	1.29979	30	1	-0.0290308	-0.0629801	0.638934	0.787885	24.4535	0.030092	0.4803	0.705068	0.278589	8	1.0028	0.331111	0	0.156381
2162	2022	-0.149878	2.30747	5.82266	2.21569	15	0	-0.0290308	-0.124898	0.575452	0.581621	21.6357	-0.112789	0.3915	0.591612	-0.106329	9	2.27279	1.55447	0	0.134618
600819	2022	-0.0565969	1.94153	5.73797	1.76723	29	1	-0.0290308	-0.047164	0.551712	1.07863	22.7835	0.002972	0.3083	0.434429	-0.011104	8	0.939169	0.307886	1	0.136045
688317	2022	0.136893	2.4373	5.67088	2.38713	1	0	-0.0320276	0.114078	0.469083	0	22.2801	0.160265	0.3337	0.114557	0.099222	5	1.30483	0.367504	0.879437	0.13
600196	2022	-0.050264	2.10249	5.45216	2.03832	24	1	-0.0290308	-0.0418867	0.524885	1.16805	25.3976	0.036836	0.3314	0.495083	0.2017	12	1.28131	0.423038	0.330662	0.164723
600193	2022	-0.0359349	1.87945	5.52228	1.75747	23	0	-0.0290308	-0.0299457	0.562059	1.04414	20.4041	0.006323	0.147	0.561812	0.380067	5	4.00337	8.44575	0	0.113921
600708	2022	-0.008531	1.95288	5.64468	1.81649	26	1	-0.0320276	-0.0071091	0.549819	1.08493	24.9354	0.002559	0.3522	0.82589	-0.27672	7	0.907254	0.827557	1	0.159428
688188	2022	-0.0320276	1.94754	5.30368	1.88248	3	0	-0.0290308	-0.0266896	0.550711	0.192165	22.2284	0.109239	0.1922	0.073802	0.008246	7	7.07872	0.994981	0.781001	0.130158
600171	2022	0.0231274	1.98774	5.94545	1.727	24	1	-0.0320276	0.0192728	0.544011	1.1043	22.3279	0.080303	0.2502	0.150486	0.252668	7	2.62192	0.488118	0.187605	0.130484
600170	2022	-0.0176385	1.44176	5.21019	1.27869	24	1	-0.0320276	-0.0146988	0.635007	0.800976	26.4129	0.00458	0.3019	0.860743	0.183085	8	0.923888	0.564919	0.268126	0.000206
600651	2022	-0.136998	1.77118	5.3786	1.65857	31	1	-0.0290308	-0.114165	0.580103	0.983991	22.2806	0.064457	0.3322	0.477799	-0.008971	10	1.58635	0.625585	0.8	0.126195
600635	2022	-0.102004	1.29279	5.31562	0.98202	31	1	-0.0290308	-0.0850035	0.659835	0.718216	23.8838	-0.010773	0.1807	0.59392	0.167854	10	0.970911	0.540795	0.342358	0.167804
603579	2022	0.0468168	1.54895	5.43873	1.3299	6	0	-0.0320276	0.039014	0.617142	0	21.954	0.04811	0.2493	0.453801	-0.039693	9	1.2691	1.08166	0	0.155892
600838	2022	-0.0777014	1.98568	5.63049	1.86315	29	0	-0.0290308	-0.0647511	0.544354	1.10316	21.166	0.033591	0.25	0.080681	0.775453	7	2.08901	8.44575	0	0.139861
2486	2022	-0.0960141	2.11755	5.12196	2.08641	12	1	-0.0290308	-0.0800118	0.620212	0	20.9565	0.073833	0.1755	0.202028	-0.168239	9	2.41595	1.84412	0	0.132825
603214	2022	0.0467731	2.05998	5.57131	1.96897	4	0	-0.0320276	0.0389776	0.531971	0	21.7297	0.035914	0.2297	0.591825	0.325434	7	1.52049	0.569417	0	0.000277
600629	2022	-0.0785502	2.04417	5.56896	1.95042	30	1	-0.0290308	-0.0654585	0.534606	1.13565	23.4656	0.0286	0.3096	0.685324	0.480258	9	0.961269	0.178022	0.269323	0.154359
603200	2022	0.1079	2.11327	5.44933	2.05094	5	0	-0.0320276	0.0899168	0.523088	0	21.0403	0.028502	0.4217	0.307539	-0.167913	7	2.40266	1.82887	0	0.000206
600026	2022	-0.0098408	2.44721	5.50476	2.41246	20	1	-0.0320276	-0.0082007	0.467431	1.35956	24.9464	0.026151	0.3222	0.508127	0.281615	8	1.21104	0.433945	0.33305	0.14227
601828	2022	0.024466	1.78418	5.68179	1.56077	4	0	-0.0320276	0.0203883	0.577937	0.99121	25.5603	0.005295	0.3978	0.559993	0.036061	14	0.833739	0.216238	0.342358	0.155856
688180	2022	-0.0932304	2.52714	5.54744	2.49496	2	0	-0.0290308	-0.077692	0.458122	0.559382	23.2537	-0.182568	0.2231	0.221526	-0.13668	14	2.80191	1.31948	0.901334	0.130158
600151	2022	-0.0776484	1.87487	5.64071	1.71279	24	1	-0.0290308	-0.064707	0.562823	1.04159	23.1368	-0.012049	0.2645	0.483813	0.252441	9	1.52994	0.322316	0	0.152676
603565	2022	0.0394845	1.79542	5.32765	1.70014	2	0	-0.0320276	0.0329037	0.576063	0	23.7255	0.136268	0.5746	0.53622	-0.097753	9	1.17179	0.323662	0	0.152424
600655	2022	-0.020026	1.61888	5.59158	1.34762	30	1	-0.0320276	-0.0166883	0.605487	0.899378	25.5782	0.030668	0.2624	0.69145	0.461474	12	0.922885	0.46566	0	0.148714
603659	2022	-0.0123623	2.02691	5.7722	1.87248	5	0	-0.0320276	-0.0103019	0.537482	0.0741736	24.2983	0.093126	0.2636	0.608676	-0.103733	5	2.62501	1.48396	0.386397	0.134056
600018	2022	-0.0500357	1.57955	5.29691	1.43486	16	1	-0.0290308	-0.0416964	0.612042	0.877526	25.9262	0.098515	0.283	0.333521	-0.119996	11	1.01736	0.41886	0.27451	0.154359
603987	2022	-0.0341661	1.9574	5.75233	1.78372	6	0	-0.0290308	-0.0284717	0.549067	0.204996	22.1433	0.090427	0.325	0.383858	-0.050428	8	1.85059	0.152955	0.782695	0.000206
600623	2022	-0.0290308	1.61486	5.73402	1.20297	30	1	-0.0320276	-0.0241923	0.606156	0.897145	24.8042	0.02859	0.4199	0.559971	-0.070515	7	0.833739	0.521243	0.268309	0.1521
600620	2022	0.000337	1.7899	5.14185	1.72541	30	0	-0.0320276	0.0002808	0.576984	0.994386	21.9349	0.014262	0.2508	0.368883	6.52137	9	2.64013	6.15807	0.75	0.127764
2028	2022	-0.0212874	2.01079	5.8193	1.83136	18	0	-0.0320276	-0.0177395	0.68231	0	23.4776	0.08195	0.1707	0.399385	0.330798	7	1.98741	0.494213	0	0.121328
688019	2022	0.0719957	2.24713	5.57545	2.18581	3	0	-0.0320276	0.0599964	0.500779	0	21.4399	0.147215	0.3768	0.256911	-0.025445	8	6.82376	1.2778	0.837403	0.13
600618	2022	0.117047	1.9248	5.83739	1.69276	30	1	-0.0320276	0.0975393	0.5545	1.06933	23.1366	0.119721	0.4659	0.258578	0.060756	9	1.07405	0.670678	0.211663	0.126915
688160	2022	-0.087243	2.28987	5.89512	2.1778	2	0	-0.0290308	-0.0727025	0.493655	0.523458	20.6112	0.101545	0.4402	0.18696	0.05622	7	1.63142	1.0115	0.846381	0.130158
600616	2022	-0.0351776	1.88514	5.7872	1.65922	30	1	-0.0290308	-0.0293147	0.56111	1.0473	21.5387	0.000966	0.3488	0.161877	0.327605	9	2.222	4.43943	0	0.152676
2451	2022	-0.0055168	1.90685	5.70218	1.73301	12	0	-0.0320276	-0.0045973	0.695416	0.068599	21.2206	0.010629	0.3823	0.482664	-0.018603	7	2.02366	2.19034	0	0.133298
688018	2022	0.0725253	2.05127	5.77817	1.90334	3	0	-0.0320276	0.0604377	0.533421	0	21.457	0.046727	0.432	0.122969	-0.040766	7	3.60593	0.642041	0.799336	0.13
601727	2022	-0.0695551	1.46453	5.43296	1.19632	14	1	-0.0290308	-0.0579626	0.631212	0.813627	26.3863	-0.008031	0.4777	0.672961	0.425654	8	0.907468	0.239811	0.34386	0.155886
688016	2022	0.0911331	2.23526	5.78212	2.13685	3	0	-0.0320276	0.0759442	0.502756	0	21.414	0.176456	0.4571	0.126556	0.130473	7	4.19108	1.17544	0.834956	0.13
603899	2022	0.0623531	1.69946	5.34957	1.57546	7	0	-0.0320276	0.0519609	0.592056	0	23.29	0.104079	0.5783	0.443108	0.183258	7	4.34528	0.353106	0.386397	0.140199
603713	2022	-0.121196	1.81487	5.40686	1.70607	4	0	-0.0290308	-0.100997	0.572822	0.727176	22.9757	0.065596	0.2591	0.590574	-0.121086	7	2.59379	1.84164	0.386397	0.12584
603329	2022	0.0065537	2.18265	5.84224	2.05594	5	0	-0.0320276	0.0054614	0.511526	0	21.485	0.070625	0.4498	0.39576	-0.041243	9	1.59723	0.512465	0	0.145486
2033	2010	-0.0368888	1.97989	5.5978	1.77303	6	1	0.0193745	-0.0307406	0.669345	0	20.6726	0.02145	0.2255	0.350948	0.103099	11	3.208	2.3508	0	0.089798
878	2010	-0.125533	2.05183	5.97162	1.67321	12	1	0.0193745	-0.104611	0.972919	0	24.196	0.017943	0.543	0.836132	0.21101	11	1.90851	0.807106	0	0.105149
538	2010	0.014695	1.70474	4.86652	1.63634	17	1	0.0193745	0.0122458	0.890999	0.829067	22.7558	0.121359	0.4152	0.421651	0.582112	11	5.455	0.200959	0.199766	0.123046
600883	2010	0.0870861	1.94997	5.67521	1.69926	22	0	0.014695	0.0725717	0.550306	1.08331	20.1836	0.136619	0.1715	0.073802	1.21005	7	5.36555	8.44575	0	0.112671
600422	2010	0.0118442	1.98623	5.44396	1.85546	10	1	0.0193745	0.0098702	0.544261	1.10346	21.0711	0.069688	0.2434	0.420792	0.179695	9	3.50045	0.640518	0.247467	0.12349
948	2010	-0.104937	2.00299	5.72852	1.74855	11	1	0.0193745	-0.0874473	0.970379	0.631914	21.5941	0.035707	0.2834	0.454051	0.605559	11	1.54453	0.276164	0.245337	0.118362
600096	2010	0.0762384	1.99502	5.75899	1.71563	13	1	0.014695	0.063532	0.542796	1.10834	23.9192	0.012293	0.5583	0.710149	0.230259	8	1.1912	0.224359	1	0.093805
960	2010	0.0740845	2.25393	6.09474	1.91881	11	1	0.014695	0.0617371	0.932019	0	23.1508	0.029283	0.5051	0.593744	0.004771	11	2.09122	0.537112	0	0.09854
600239	2010	-0.0150892	2.03638	5.66575	1.83977	11	1	0.0193745	-0.0125743	0.535903	1.13132	23.2108	0.027132	0.3103	0.68683	1.17999	7	1.44857	2.13025	0	0.103621
807	2010	0.0942029	1.99552	5.8927	1.58647	12	1	0.014695	0.0785024	0.992325	0.69236	23.1989	0.004112	0.4913	0.616878	0.534923	13	1.44411	0.738847	1	0.104961
560	2010	0.0193745	1.81212	5.72466	1.40358	17	0	0.014695	0.0161454	0.988606	0.886531	21.9351	0.008171	0.3113	0.815963	0.201371	7	1.25001	2.71455	0	0.085914
600497	2010	0.0944576	2.06908	5.93917	1.66197	6	1	0.014695	0.0787146	0.530454	1.14949	22.9424	0.050241	0.5164	0.474328	0.047341	9	3.13346	1.12881	1	0.096741
600096	2011	0.0302434	1.80332	5.77613	1.52035	14	1	-0.00025606	0.0252028	0.574747	1.00184	24.0217	0.008814	0.475	0.689917	-0.02756	9	1.06056	0.270593	1	0.120666
960	2011	0.0729105	1.93173	6.11185	1.40353	12	1	-0.00025606	0.0607588	0.820991	0	23.5294	0.042174	0.5051	0.686325	-0.257122	11	1.66214	0.504426	0	0.131323
600497	2011	0.102663	1.98728	6.09302	1.57948	7	1	-0.00025606	0.0855522	0.544087	1.10404	23.4508	0.023453	0.5164	0.734123	0.896891	9	1.84995	0.787173	1	0.113399
600422	2011	0.0112583	1.77158	5.36602	1.65978	11	1	-0.00025606	0.0093819	0.580036	0.984214	21.2118	0.089243	0.2434	0.437067	0.155392	9	3.29755	0.515485	0.252149	0.129751
878	2011	-0.156705	1.70288	5.88219	1.18457	13	1	0.0112583	-0.130587	0.816548	0	24.143	0.027379	0.4817	0.733561	0.022673	11	1.42562	0.809023	0	0.113844
2033	2011	-0.0544907	1.89108	5.60796	1.74046	7	1	0.0112583	-0.0454089	0.654718	0	20.9602	0.138634	0.2082	0.304669	2.15924	11	2.39956	2.05713	0	0.097688
600239	2011	-0.0105077	1.85782	5.69596	1.66167	12	1	0.0112583	-0.0087564	0.565663	1.03212	23.349	0.013486	0.3086	0.715581	-0.268726	6	1.07558	2.98672	0	0.10584
807	2011	0.126189	1.89715	6.012	1.46935	13	1	-0.00025606	0.105158	0.954223	0.694956	23.4231	0.008078	0.4913	0.66536	0.109698	11	1.16478	0.517409	1	0.110311
600883	2011	0.096036	1.92718	5.93261	1.62135	23	0	-0.00025606	0.08003	0.554103	1.07066	20.4108	0.197881	0.1715	0.073802	0.131895	7	2.85442	8.44575	0	0.121737
538	2011	-0.0022981	1.26925	4.78679	1.17432	18	1	0.0112583	-0.0019151	0.98487	0.753254	22.9305	0.1332	0.4152	0.38892	0.338416	11	4.11465	0.265964	0.202299	0.135355
948	2011	-0.164807	1.74963	5.83541	1.36064	12	1	0.0112583	-0.137339	0.989939	0.594893	21.5056	0.051454	0.2834	0.401474	0.26676	11	1.17564	0.277921	0.250712	0.106006
560	2011	-0.0002561	1.64865	5.61507	1.36767	18	0	0.0112583	-0.0002134	0.990279	0.837611	22.1517	0.022533	0.2543	0.75425	0.33334	7	1.06178	2.48588	0	0.000756
600497	2012	0.114616	1.69117	5.91874	1.13864	8	1	0.0275048	0.0955131	0.593439	0.939537	23.8242	0.015385	0.5164	0.713392	-0.070414	9	1.54774	1	1	0.132927
560	2012	-0.0321476	1.4088	5.60239	0.968194	19	0	0.0323797	-0.0267897	0.991692	1.08759	22.0974	0.040167	0.2543	0.716999	2.07365	6	1.01904	1.35774	0	0.000424
600096	2012	0.0275048	1.91709	5.86895	1.64123	15	1	0.0323797	0.0229207	0.555784	1.06505	24.0225	-0.020232	0.475	0.744243	-0.026368	9	1.07604	0.260974	1	0.13213
600239	2012	0.0323796	1.92465	5.90913	1.66227	13	1	0.0275048	0.026983	0.554525	1.06925	23.8245	0.009393	0.3086	0.816426	2.61314	7	1.10406	3.88124	0	0.110245
538	2012	0.0374086	1.47739	5.06154	1.37571	19	1	0.0275048	0.0311738	0.988826	0.718584	23.0901	0.148398	0.4152	0.341024	0.196746	11	4.76797	0.265545	0.204672	0.146466
878	2012	-0.146351	1.72648	5.94413	1.19678	14	1	0.0323797	-0.121959	0.929291	0	24.1818	0.004128	0.4817	0.743027	-0.055678	11	1.41759	0.883892	0	0.127774
960	2012	0.0723829	1.80513	5.96877	1.38634	13	1	0.0275048	0.0603191	0.889705	0	23.8779	0.001714	0.5051	0.78013	0.420423	10	1.54879	0.768496	0	0.123378
600883	2012	0.170559	1.81452	5.9514	1.40955	24	0	0.0275048	0.142133	0.572879	1.00807	20.423	0.012964	0.1715	0.07397	0.466325	6	2.04082	7.11182	0	0.115027
2033	2012	-0.12003	1.61892	5.38675	1.46706	8	1	0.0323797	-0.100025	0.600255	0	21.237	0.117251	0.2082	0.391821	-0.167347	11	1.90024	1.89023	0	0.105553
600422	2012	0.0134248	1.81076	5.55218	1.66609	12	1	0.0323797	0.0111874	0.573506	1.00598	21.4896	0.093496	0.2341	0.508913	-0.059657	9	3.34815	0.256155	0.255911	0.136226
948	2012	-0.174769	1.776	5.76116	1.51369	13	1	0.0323797	-0.145641	0.997375	0	21.508	0.00278	0.2834	0.405813	1.10516	11	1.07879	0.34163	0.254495	0.122265
807	2012	0.125128	1.75188	5.91549	1.3256	14	1	0.0275048	0.104273	0.935146	1.08639	23.6581	0.001536	0.4913	0.734207	0.577097	11	1.16522	0.502359	1	0.133905
2033	2013	-0.103508	1.64772	5.7303	1.28864	9	1	0.00517313	-0.0862569	0.613985	0	21.2976	0.111046	0.2082	0.360208	-0.330283	9	1.89255	1.31516	0	0.11096
960	2013	0.0752874	1.81034	5.88865	1.45353	14	1	0.00016229	0.0627395	0.971136	0	23.8438	-0.060438	0.3977	0.688592	-0.000811	10	1.18209	1.07758	0	0.128398
560	2013	-0.0145473	2.00851	5.41409	1.93112	20	0	0.00517313	-0.0121228	0.992319	1.10858	22.295	0.019494	0.244	0.745479	0.475831	7	1.01697	1.62391	0	0.000465
538	2013	0.041154	1.64452	4.8132	1.60155	20	1	0.00016229	0.034295	0.98941	0.686261	23.279	0.180224	0.4152	0.299057	0.180013	11	5.79604	0.229712	0.8	0.161973
600883	2013	0.107151	1.73644	5.66126	1.50247	25	0	0.00016229	0.0892922	0.585894	0.964687	20.4187	0.008975	0.1715	0.073802	0.510144	7	1.84508	8.44575	0	0.115547
878	2013	-0.118508	1.55707	5.63506	1.20277	15	1	0.00517313	-0.0987565	0.749856	0	24.0038	-0.053407	0.4817	0.748262	0.525886	11	1.21223	1	0	0.142522
600497	2013	0.0992165	1.81491	5.79572	1.53464	9	1	0.00016229	0.0826804	0.572814	1.00829	24.1144	0.020503	0.49744	0.607643	-0.322483	9	1.13375	1.26235	1	0.127176
600096	2013	-0.0160279	1.72099	5.56927	1.51921	16	1	0.00517313	-0.0133566	0.588468	0.956105	24.9079	0.007429	0.5383	0.852476	0.406613	9	1.00177	2.05143	1	0.134271
600239	2013	0.0051731	1.77669	5.8205	1.45367	14	1	0.00016229	0.0043109	0.579186	0.987048	23.9089	0.018977	0.3286	0.798217	6.52137	7	0.981076	2.30975	0	0.129662
948	2013	-0.174309	1.86918	5.64337	1.70735	14	1	0.00517313	-0.145257	0.992529	0.0621882	21.6661	0.001671	0.2864	0.45188	0.832256	11	1.18041	0.336049	0.244709	0.161576
807	2013	0.0921558	1.63325	5.57587	1.38835	15	1	0.00016229	0.0767965	0.948429	1.09441	23.8573	-0.004798	0.4913	0.764156	0.456043	11	0.992015	0.889334	1	0.137681
600422	2013	0.0001623	1.81348	5.22614	1.74327	13	1	0.00517313	0.0001352	0.573053	1.00749	21.7831	0.081655	0.1883	0.348826	0.193804	9	3.13386	0.110559	0.8	0.169742
878	2014	-0.137772	1.84655	5.77478	1.62325	16	1	0.0221959	-0.11481	0.77754	0	23.937	0.005195	0.4817	0.726197	-0.049086	11	1.53944	1.06541	0	0.150638
600422	2014	0.0144479	1.93357	5.6491	1.85462	14	1	0.0221959	0.0120399	0.553039	1.0742	21.8299	0.101749	0.1883	0.322215	0.277135	9	3.11722	0.200415	0.611111	0.158705
960	2014	0.0786934	1.96005	5.52113	1.86382	15	1	0.0144479	0.0655778	0.95889	0	23.8404	0.001655	0.3977	0.684656	-0.163688	11	1.57171	1.42253	0	0.138723
560	2014	-0.0109635	2.08462	5.03209	2.05296	21	0	0.0221959	-0.0091362	0.990785	1.08977	22.2235	0.019953	0.2463	0.716329	0.083438	7	1.35011	1.77954	0	0.123376
600239	2014	0.022196	1.80684	5.68077	1.63716	15	1	0.0144479	0.0184966	0.57416	1.0038	24.2342	0.01483	0.3286	0.852234	5.65033	7	1.02072	1.8312	0	0.13951
2033	2014	-0.111572	1.32624	5.33647	1.0961	10	1	0.0221959	-0.0929764	0.607284	0	21.6838	0.091973	0.1573	0.217771	-0.198818	9	1.60907	1	0	0.121618
807	2014	0.0664938	2.03532	5.62312	1.93045	16	1	0.0144479	0.0554115	0.982256	1.11579	23.9181	-0.029561	0.4913	0.807475	0.146836	9	1.1556	1.44297	1	0.139487
600096	2014	-0.0396643	1.91321	5.77251	1.79128	17	1	0.0221959	-0.0330536	0.556431	1.0629	24.9502	-0.040235	0.5383	0.884506	0.119308	9	1.04628	2.47725	1	0.132329
948	2014	-0.169775	2.20782	5.78529	2.10879	15	0	0.0221959	-0.141479	0.991894	0	21.6812	0.003718	0.2864	0.456446	0.970478	11	1.69056	0.500928	0.3	0.174259
538	2014	0.0479412	1.53136	5.08746	1.45083	21	1	0.0144479	0.039951	0.98714	0.686735	23.517	0.152823	0.4152	0.308801	0.172006	11	4.33311	0.450625	0.611111	0.168259
600497	2014	0.104288	1.79442	5.6343	1.62029	10	1	0.0144479	0.0869066	0.576231	0.996898	24.2149	0.004059	0.4974	0.651755	-0.287697	8	1.2413	1.38968	1	0.137851
600883	2014	0.117045	1.78824	5.60574	1.6438	26	0	0.0144479	0.0975375	0.57726	0.993466	20.3459	-0.070781	0.1715	0.098711	1.48574	6	3.28381	8.44575	0	0.129657
600497	2015	0.103087	2.39613	5.76775	1.90716	11	1	0.0003352	0.0859059	0.475946	1.33118	24.2345	0.002061	0.4974	0.666628	-0.516468	9	1.21634	1.37252	1	0.160669
878	2015	-0.0928026	2.31197	5.65967	2.11396	17	1	0.0340868	-0.0773355	0.933876	0	23.8721	0.002757	0.4318	0.729198	-0.557216	10	1.57081	1.30377	0	0.155952
538	2015	0.0340868	1.94024	5.17178	1.61206	22	1	0.0003352	0.0284057	0.988279	0.688487	23.6829	0.142843	0.4152	0.298748	0.175922	10	4.21903	1.09418	0.220251	0.186336
960	2015	0.0844336	2.38301	5.69214	2.00583	16	1	0.0003352	0.0703613	0.860856	0	24.041	-0.064247	0.3686	0.684501	-0.111106	11	1.31473	1.94434	1	0.131584
600883	2015	0.0824632	2.49975	5.81009	2.08536	27	0	0.0003352	0.0687194	0.458675	1.38875	20.4357	0.093087	0.1715	0.112727	0.245464	7	5.78741	5.75454	0	0.151292
600422	2015	-0.0250478	2.27955	5.6111	1.85155	15	1	0.0340868	-0.0208732	0.495375	1.26642	22.3223	0.087165	0.2979	0.325854	0.284625	9	3.15769	1.19517	0.220251	0.17308
600239	2015	0.0469933	2.38495	5.69399	2.00031	16	1	0.0003352	0.0391611	0.477809	1.32497	24.5342	0.004676	0.3487	0.876405	6.52137	7	1.04529	2.23945	0	0.140456
2033	2015	-0.10889	2.3335	5.65636	1.90247	11	1	0.0340868	-0.0907419	0.609512	0	21.7311	0.090734	0.1573	0.204788	-0.245575	9	2.92015	0.47598	0	0.121799
560	2015	-0.0385793	2.51283	5.58152	2.31511	22	0	0.0340868	-0.0321494	0.990358	0.918897	22.531	0.003317	0.1934	0.382268	0.006477	7	1.48876	1.81936	0	0.113844
948	2015	-0.154641	2.58919	5.77965	2.5091	16	1	0.0340868	-0.128868	0.992337	0	21.6817	0.007448	0.2688	0.450751	0.734287	9	2.73025	0.611649	0.252091	0.172973
807	2015	0.0539986	2.42578	5.74863	2.03836	17	1	0.0003352	0.0449989	0.930934	1.136	24.1002	-0.014977	0.4913	0.773096	-0.115067	11	1.19397	1.82587	1	0.147725
600096	2015	0.0003352	2.53623	5.8589	2.10548	18	1	0.0340868	0.0002793	0.458122	1.40902	24.9291	0.002852	0.5433	0.884506	-0.184448	8	1.05258	3.50225	1	0.136673
600096	2016	0.0018078	1.94104	5.82489	1.40669	19	1	0.00945866	0.0015065	0.551794	1.07835	24.9387	-0.052225	0.4594	0.884506	1.23115	11	1.09338	1.51827	1	0.16099
600422	2016	0.0094587	1.74299	5.67394	1.10401	16	1	0.00695444	0.0078822	0.584802	0.968325	22.4101	0.075805	0.2979	0.33139	0.430032	9	2.12556	0.655117	1	0.182911
807	2016	0.0069544	2.19746	5.82553	1.94732	18	1	0.00945866	0.0057954	0.841551	0.9887	24.1867	0.006475	0.4257	0.690959	0.112348	11	1.15721	1.00025	1	0.167944
2727	2016	0.0782488	1.93654	5.71429	1.55102	2	0	0.00695444	0.0652074	0.765025	0.671467	22.5172	0.058798	0.3375	0.584561	0.082269	9	1.53839	0.966341	0	0.168777
2033	2016	-0.120621	1.75215	5.58198	1.30719	12	1	0.00945866	-0.100517	0.599764	0	21.7449	0.091842	0.1573	0.188413	-0.31672	9	2.37962	0.843916	1	0.14774
600239	2016	0.0069172	1.91376	5.73464	1.45356	17	1	0.00945866	0.0057644	0.556339	1.0632	24.8844	0.004214	0.3487	0.884506	6.52137	7	0.986644	1.9346	0	0.149629
960	2016	0.0749287	2.1314	5.90799	1.77454	17	1	0.00695444	0.0624406	0.97847	0	24.0705	0.008013	0.3686	0.685282	-0.18658	10	1.29966	1.3479	1	0.16059
948	2016	-0.163512	2.135	6.03052	1.65363	17	1	0.00945866	-0.13626	0.989461	0	21.6881	0.008537	0.2688	0.44657	0.672763	9	2.10928	0.270373	0.256696	0.147523
538	2016	0.0365577	1.61664	5.17187	1.20787	23	1	0.00695444	0.0304648	0.986966	0.678163	23.9255	0.119207	0.4152	0.355604	0.049305	11	3.58102	0.507596	0.219256	0.186336
878	2016	-0.0792868	2.09811	5.916	1.64756	18	1	0.00945866	-0.0660724	0.986892	0	23.8608	0.007568	0.4501	0.712887	-0.033134	11	1.43867	0.788473	0	0.171083
600883	2016	0.0758897	2.0876	5.829	1.74722	28	0	0.00695444	0.0632414	0.527366	1.15978	20.3779	0.01835	0.1715	0.08268	1.10253	7	5.44485	6.3355	0	0.151389
600497	2016	0.0336971	2.22163	5.85505	1.95565	12	1	0.00695444	0.0280809	0.505028	1.23424	24.2147	-0.050788	0.3849	0.656966	-0.191529	11	1.44867	0.709394	1	0.177674
960	2017	0.0834682	1.68261	6.16461	1.48823	18	1	0.0109278	0.0695568	0.962597	0	24.1427	0.029298	0.3252	0.608614	-0.232014	10	1.23887	0.752164	0	0.108595
2727	2017	0.0736587	1.30868	5.7352	1.14065	3	0	0.0109278	0.0613822	0.76121	0.627994	22.6899	0.059153	0.3187	0.48312	0.101384	9	1.50875	1.2617	0	0.140712
600096	2017	-0.0051945	1.52082	6.05293	1.29891	20	1	0.0166456	-0.0043288	0.62183	0.844899	24.8752	0.004079	0.467	0.884506	-0.384099	11	1.0592	0.160886	0.187377	0.130349
600422	2017	0.017536	1.14572	5.50469	0.953461	17	1	0.0109278	0.0146133	0.690159	0.617136	22.5699	0.0529	0.2979	0.404608	0.268563	9	1.46719	0.694698	0.260274	0.154402
600883	2017	0.100641	1.76526	6.14108	1.61119	29	0	0.0109278	0.0838677	0.581089	0.980702	20.377	0.037218	0.1715	0.073802	2.15465	7	3.21346	5.06188	0	0.120913
948	2017	-0.164211	1.5385	6.14252	1.27373	18	1	0.0166456	-0.136842	0.99144	0	21.744	0.007876	0.2688	0.474206	0.719815	9	1.38487	0.269159	0.241117	0.136699
600497	2017	0.0109278	1.8326	6.11411	1.71112	13	1	0.0166456	0.0091065	0.569866	1.01811	24.2138	0.034521	0.3819	0.505737	-0.09395	11	1.51444	0.386951	1	0.13551
878	2017	-0.0688764	1.8363	6.14657	1.70661	19	1	0.0166456	-0.057397	0.524146	0	24.0137	0.014043	0.4501	0.718903	-0.256151	11	1.46732	0.328835	0	0.135331
538	2017	0.0353117	1.40774	5.19503	1.36559	24	1	0.0109278	0.0294264	0.994303	0.679093	24.0448	0.113078	0.4152	0.345081	0.042886	11	4.17157	0.545186	0.30095	0.149168
807	2017	0.0166456	2.17051	6.18978	2.09978	19	1	0.0109278	0.0138713	0.899636	1.05565	24.3034	0.019973	0.4257	0.695278	-0.090469	11	1.37906	0.731576	1	0.13543
2033	2017	-0.112208	1.14572	5.51426	0.967473	13	1	0.0166456	-0.0935069	0.606755	0	21.7131	0.080605	0.1573	0.089715	-0.314155	9	1.9481	0.467108	1	0.102841
560	2017	-0.0493909	2.12486	5.82082	2.088	24	0	0.0166456	-0.041159	0.990358	0.959325	23.5642	0.004422	0.1392	0.530688	0.252264	7	1.0914	0.759458	0	0.125139
2812	2018	-0.0558616	2.05171	5.68674	1.9065	2	0	-0.00784951	-0.0465513	0.653579	0	22.7648	0.088328	0.1701	0.471312	-0.247313	9	1.67366	0.995047	0	0.140344
600422	2018	-0.0077568	1.69031	5.54693	1.44102	18	1	-0.0192901	-0.006464	0.593582	0.93906	22.6536	0.04958	0.3081	0.427057	0.231652	9	1.11019	0.384331	0.274363	0.186336
2033	2018	-0.132885	1.48934	5.42007	1.1654	14	1	-0.00784951	-0.110737	0.589573	0	21.7221	0.07385	0.1573	0.073802	-0.455177	9	1.20859	1.68761	1	0.119664
960	2018	0.0815545	1.92125	5.88492	1.58817	19	1	-0.0192901	0.0679621	0.996575	0	24.257	0.032787	0.3252	0.586543	-0.264568	10	1.04326	0.587295	0	0.16929
2727	2018	0.0720803	2.01657	5.70761	1.85098	4	0	-0.0192901	0.060067	0.759899	0.184655	22.7188	0.070661	0.3187	0.449485	0.0987	9	1.42306	0.813817	0	0.16667
948	2018	-0.143792	1.97809	5.67119	1.80692	19	1	-0.00784951	-0.119827	0.995871	0	21.8537	0.031895	0.2688	0.42717	0.504232	10	1.18675	0.247807	1	0.186336
560	2018	-0.0805787	1.72309	5.28092	1.60142	25	0	-0.00784951	-0.0671489	0.985779	1.3615	23.6339	0.037884	0.1745	0.483221	-0.258927	7	1.03936	2.96138	0	0.150934
807	2018	-0.0350343	2.06467	6.03362	1.71215	20	0	-0.00784951	-0.0291952	0.864451	0.842471	24.3482	-0.046525	0.4257	0.754381	0.067691	11	1.02232	0.662247	1	0.160571
600883	2018	0.137073	1.96613	5.73324	1.7672	30	0	-0.0192901	0.114227	0.547611	1.0923	20.3499	0.015616	0.1715	0.073802	0.225125	6	2.12956	8.44575	0	0.170137
600096	2018	-0.0078495	1.70709	5.6517	1.39139	21	1	-0.0192901	-0.0065413	0.590785	0.948383	24.9401	0.003708	0.467	0.884506	0.199683	11	1.00448	0.149306	0.18905	0.164729
600497	2018	-0.0029163	1.70967	5.68728	1.34813	14	0	-0.0192901	-0.0024303	0.590355	0.949815	24.1842	0.019166	0.3819	0.473542	-0.3638	11	1.10921	0.401238	1	0.157223
878	2018	-0.0259683	1.66782	5.76221	1.14267	20	1	-0.00784951	-0.0216402	0.927493	0	24.3413	0.010781	0.3751	0.701901	0.487086	11	1.00331	0.47116	0	0.16929
600239	2018	-0.0192901	2.04121	5.4988	1.94017	19	1	-0.00784951	-0.0160751	0.535098	1.13401	25.1644	0.005357	0.3487	0.884506	-0.171173	6	0.948202	1.29165	0	0.15359
538	2018	0.0390534	1.64702	5.09694	1.56947	25	1	-0.0192901	0.0325445	0.988199	0.678849	24.137	0.108295	0.4152	0.344171	0.034737	11	2.87964	0.379972	0.370071	0.185716
600025	2019	0.0803861	1.41729	5.21607	1.24322	2	1	-0.015875	0.0669884	0.639085	0.787384	25.844	0.03545	0.504	0.661096	-0.21678	15	1.05689	0.656768	0.299208	0.156381
2727	2019	0.0667044	1.80006	5.55094	1.64466	5	0	-0.015875	0.055587	0.755431	0.166364	22.798	0.075767	0.3187	0.422796	0.083174	9	1.57163	0.419538	0.364828	0.151943
878	2019	-0.0112684	1.77135	5.86986	1.38804	21	1	-0.0156235	-0.0093903	0.874219	0.429926	24.4696	0.023009	0.3751	0.713752	0.005593	11	1.21817	0.358124	0	0.172038
2812	2019	-0.0338725	1.86129	5.32312	1.78012	3	0	-0.0110169	-0.0282271	0.671852	0	23.2241	0.076729	0.1701	0.599684	0.446126	9	2.89928	0.208102	0	0.153712
600096	2019	-0.0204816	1.86152	5.65614	1.68917	22	1	-0.0110169	-0.017068	0.565047	1.03418	24.8175	0.00296	0.4322	0.884506	0.016419	11	1.01611	0.0827199	0.187722	0.159154
807	2019	-0.0675683	1.92989	5.97329	1.60336	21	0	-0.0110169	-0.0563069	0.530905	0.803794	24.4016	0.013775	0.4257	0.682323	-0.105678	11	1.02086	0.512945	1	0.150567
600883	2019	0.133614	1.62995	5.50473	1.42047	31	0	-0.015875	0.111345	0.603641	0.905529	20.3616	0.010262	0.1715	0.073802	0.6601	7	2.64071	8.44575	0	0.159769
600422	2019	-0.0034036	2.25958	6.00486	2.1062	19	1	-0.015875	-0.0028363	0.498704	1.25532	22.7295	0.062913	0.3087	0.417056	0.171951	9	1.51457	0.0989316	0.275234	0.177386
960	2019	0.0535751	1.64205	5.80317	1.17527	20	1	-0.015875	0.0446459	0.988038	0	24.2825	0.031565	0.3252	0.608441	-0.262994	9	1.10427	0.355627	0	0.172038
538	2019	0.0076482	1.57749	5.35275	1.41398	26	1	-0.015875	0.0063735	0.983738	0.664096	24.6284	0.084036	0.2514	0.232755	0.034809	10	1.72276	0.159065	0.372273	0.171191
2033	2019	-0.112062	1.25353	5.3895	0.823234	15	1	-0.0110169	-0.093385	0.606876	0	21.7736	0.081428	0.1573	0.073802	-0.315257	11	1.26032	1.50733	0.216892	0.127988
600497	2019	-0.0107654	1.63573	5.75578	1.22639	15	0	-0.015875	-0.0089712	0.602678	0.908741	24.1692	0.024251	0.3819	0.435262	-0.202634	11	1.12365	0.379622	1	0.140643
600239	2019	-0.0370153	1.93742	5.59725	1.81221	20	1	-0.0110169	-0.0308461	0.552397	1.07634	25.2106	-0.039177	0.3987	0.884506	-0.529456	7	0.989699	1.05096	1	0.151943
560	2019	-0.0665232	1.8577	5.66477	1.68013	26	0	-0.0110169	-0.055436	0.994766	1.2904	23.6933	0.043877	0.1745	0.469037	-0.159564	7	0.992281	1.88452	0	0.147844
948	2019	-0.142576	2.10563	5.96718	1.9029	20	1	-0.0110169	-0.118814	0.992114	0	22.1186	0.020682	0.3538	0.541897	0.348053	8	1.37968	0.333046	1	0.18095
600239	2020	-0.0542577	2.10489	5.46884	2.01587	21	1	-0.0202407	-0.0452148	0.524484	1.16938	25.1095	-0.038507	0.3987	0.884506	-0.211655	7	1.02519	1.31534	1	0.159586
807	2020	-0.0738355	2.1179	5.8967	1.88375	22	0	-0.0202407	-0.0615296	0.764967	0.752712	24.4373	0.030079	0.3548	0.664574	0.237036	11	1.19902	0.622602	1	0.155449
2812	2020	-0.0888593	2.08235	5.74536	1.90641	4	0	-0.0202407	-0.0740494	0.626158	0	23.7472	0.057147	0.1441	0.43634	0.491803	9	4.35613	0.382829	0.35023	0.157584
600422	2020	0.0099661	1.64571	5.4248	1.41138	20	1	-0.0393006	0.0083051	0.601016	0.914281	22.8179	0.056904	0.3098	0.433317	0.146601	9	1.24086	0.161712	0.264808	0.170833
538	2020	0.0305556	1.68413	5.35229	1.506	27	1	-0.0393006	0.025463	0.98939	0.653434	24.7346	0.099802	0.2514	0.305607	0.044338	10	1.91147	0.242011	0.354933	0.153076
948	2020	-0.128011	1.92824	5.75979	1.6597	21	1	-0.0202407	-0.106676	0.994331	0	22.2994	0.027654	0.4198	0.511581	0.446894	9	1.25461	0.125802	1	0.150174
600025	2020	0.0766869	1.32001	4.98327	1.14397	3	1	-0.0393006	0.0639058	0.655299	0.733338	25.827	0.032091	0.504	0.614218	-0.319713	15	1.10185	0.770212	0.287743	0.157163
600883	2020	0.119973	2.12994	5.77181	1.96266	32	0	-0.0393006	0.0999776	0.52031	1.1833	20.4015	0.032556	0.1715	0.073802	0.688795	7	2.55633	8.44575	0	0.165883
2727	2020	0.0739733	2.00358	5.30065	1.92661	6	0	-0.0393006	0.0616444	0.761472	0.245873	22.9563	0.084599	0.3056	0.380328	0.064709	9	1.96966	0.606556	0	0.159586
878	2020	-0.016138	2.05224	5.94041	1.73914	22	1	-0.0393006	-0.0134483	0.826619	0.491401	24.4081	0.020417	0.3751	0.704395	-0.120212	11	1.31082	0.774793	0	0.166856
600096	2020	-0.0742827	1.83312	5.5118	1.65043	23	1	-0.0202407	-0.0619022	0.569779	1.0184	24.6933	0.00745	0.4327	0.838757	-0.143855	11	1.00195	0.0950125	0.183077	0.117005
960	2020	0.0478338	1.76725	5.7101	1.40117	21	1	-0.0393006	0.0398615	0.990523	0	24.3465	0.022924	0.3252	0.615294	-0.309333	11	1.11425	0.355462	0	0.1734
600497	2020	-0.0243435	1.8097	5.60473	1.5656	16	0	-0.0351978	-0.0202862	0.573683	1.00539	24.0988	0.003017	0.3819	0.416868	-0.02434	10	1.25267	0.311116	1	0.140301
2033	2020	-0.113752	1.68107	5.35658	1.49977	16	1	-0.0202407	-0.094793	0.605472	0	21.766	0.02674	0.1573	0.073802	-0.122733	11	1.29975	2.47939	0.2098	0.122411
560	2020	-0.063123	1.91806	5.40657	1.80068	27	0	-0.0202407	-0.0526025	0.985904	0.260568	23.7252	0.016144	0.1745	0.484001	0.001789	9	0.962941	1.54839	0	0.152246
600422	2021	-0.0044563	1.58592	5.11085	1.53009	21	1	-0.0014699	-0.0037136	0.61098	0.881067	22.9085	0.05771	0.3098	0.444466	0.150513	9	1.38534	0.13955	0.296722	0.168356
600025	2021	0.0767711	1.96186	4.64903	1.95188	4	1	-0.00445632	0.0639759	0.548323	1.08993	25.8025	0.039094	0.504	0.587769	-0.174026	15	1.32612	0.610671	0.325245	0.148325
560	2021	-0.0014699	1.81321	4.60512	1.80087	28	0	-0.00445632	-0.0012249	0.982179	0.824493	24.2187	0.003967	0.1745	0.675067	0.070888	9	0.903951	1.25945	0	0.135361
948	2021	-0.118474	2.051	5.08108	2.03097	22	1	-0.0014699	-0.098728	0.987746	0	22.6925	0.016698	0.4198	0.667141	0.688532	8	1.37359	0.185222	1	0.145872
807	2021	-0.089177	2.32677	5.83465	2.27291	23	0	-0.0014699	-0.0743141	0.830457	0.743892	24.3566	0.111328	0.32	0.447359	-0.07249	10	1.38231	0.849194	1	0.142806
538	2021	0.0701649	1.87315	5.76785	1.74807	28	1	-0.00445632	0.0584708	0.994402	0.650229	24.6801	0.053475	0.2504	0.265026	-0.136648	9	1.86512	0.277529	0.415128	0.146761
2033	2021	-0.142946	1.42853	4.45005	1.40885	17	1	-0.0014699	-0.119122	0.581211	0	21.7129	-0.013978	0.1573	0.073802	-0.22543	11	1.33498	2.62611	0.229578	0.137627
600883	2021	0.0915526	1.72758	4.40369	1.71782	33	0	-0.00445632	0.0762938	0.587369	0.959768	20.4713	0.070122	0.1715	0.073802	-0.478451	7	2.63702	8.44575	0	0.152014
878	2021	0.0023462	1.93919	5.63312	1.85903	23	1	-0.00445632	0.0019552	0.875756	0.525639	24.39	0.033118	0.3751	0.660933	0.011294	11	1.23355	1.27916	0	0.155509
2727	2021	0.110469	2.01275	5.43567	1.96771	7	0	-0.00445632	0.0920575	0.7918	0.395381	23.3861	0.063973	0.3051	0.534604	0.077004	9	1.75674	0.569945	0.409278	0.142379
960	2021	0.0418913	2.26336	5.81522	2.20425	22	1	-0.00445632	0.0349094	0.96938	0	24.4364	0.074138	0.3252	0.582178	-0.22725	9	1.37744	0.459123	0	0.160101
600096	2021	-0.0659542	2.47163	6.17916	2.38906	24	1	-0.0014699	-0.0549618	0.463362	1.37313	24.6962	0.079162	0.3806	0.762943	-0.064953	11	1.40431	0.204212	0.197506	0.119553
2812	2021	-0.0605893	2.26299	5.85598	2.19808	5	0	-0.0014699	-0.050491	0.64965	0	23.9861	0.110513	0.1414	0.443489	0.358857	9	7.65007	1.02277	0.409278	0.145417
600497	2021	-0.0441108	2.03603	5.42682	1.9939	17	0	-0.0014699	-0.036759	0.535962	1.13112	24.0763	0.018863	0.3819	0.398486	-0.017535	10	1.28711	0.266647	1	0.142379
948	2022	-0.113186	2.40052	5.77935	2.33222	23	1	-0.0243722	-0.0943216	0.98715	0	23.0138	0.015461	0.3919	0.748445	0.581038	9	1.49289	0.508091	0	0.13618
807	2022	-0.0891116	2.12403	5.97847	1.92339	24	0	-0.0243722	-0.0742596	0.872401	0.733793	24.3884	0.134872	0.291	0.352871	-0.144883	11	1.30581	1.09205	0.370335	0.120946
2033	2022	-0.140748	2.19727	5.69847	2.10826	18	1	-0.0243722	-0.11729	0.583039	0	21.7348	6e-06	0.1573	0.083531	-0.66142	12	2.50136	2.5561	0.208511	0.137643
2812	2022	-0.0243722	2.00844	5.67418	1.87995	6	0	-0.0273681	-0.0203102	0.679747	0	24.3771	0.109058	0.1414	0.511831	-0.060151	9	3.11651	1.31623	0.370161	0.000206
600422	2022	-0.0125984	2.0523	5.45461	1.98078	22	0	-0.0273681	-0.0104986	0.533251	1.14017	22.9674	0.040867	0.28	0.454777	0.063161	9	1.58892	0.131655	0.262471	0.153357
960	2022	0.0205932	2.045	6.0394	1.7575	23	1	-0.0273681	0.017161	0.934975	0	24.3252	0.042818	0.3297	0.52763	-0.132063	8	1.16046	0.385601	0	0.136662
538	2022	0.0469679	1.45513	5.26605	1.27467	29	1	-0.0273681	0.0391399	0.967784	0.65293	24.6996	0.05327	0.2502	0.277451	0.075709	11	2.04002	0.213408	0.351727	0.132841
2727	2022	0.0960325	2.00313	5.6434	1.88186	8	0	-0.0273681	0.0800271	0.779803	0.559351	23.507	0.06261	0.3057	0.534734	0.331445	9	1.46485	0.643558	0.386397	0.133068
600096	2022	-0.0693419	2.18228	5.86819	2.04772	25	1	-0.0243722	-0.0577849	0.511586	1.21238	24.6978	0.132381	0.3811	0.635255	-0.049506	11	1.33695	0.49278	0.181524	0.126672
878	2022	-0.0273681	1.71028	5.7591	1.37598	24	1	-0.0243722	-0.0228068	0.458122	0.605168	24.4122	0.066404	0.3182	0.598706	0.095616	11	1.15884	1.37715	0	0.135573
600010	2010	0.0315393	1.76397	5.47589	1.51947	9	1	0.0208969	0.0262828	0.581305	0.979985	24.462	0.004681	0.612	0.699191	0.063991	13	1.11785	1.28678	1	0.080564
600111	2010	0.0453369	2.17949	5.5607	2.06924	13	1	0.0139981	0.0377808	0.512052	1.21083	22.8968	0.155991	0.3892	0.51406	0.182844	13	4.71145	0.70713	1	0.089441
426	2010	-0.0671982	2.20317	5.74044	2.04853	14	0	0.0384381	-0.0559985	0.952075	0.288595	21.2093	-0.031606	0.451	0.302007	6.52137	9	2.83914	4.91669	0	0.124615
600262	2010	0.0574919	2.10883	5.85099	1.84658	10	1	0.0139981	0.0479099	0.523829	1.17157	21.8783	0.019878	0.3544	0.750157	0.752885	9	1.25463	0.580691	0	0.000528
600201	2010	-0.0416012	1.93167	5.58426	1.72298	12	0	0.0384381	-0.0346676	0.553355	1.07315	21.1862	0.072238	0.1197	0.468683	-0.173704	9	2.94139	1.55026	0	0.00066
2128	2010	0.100841	1.88784	5.8252	1.4304	3	1	0.0139981	0.0840345	0.783799	0	22.7333	0.197881	0.7046	0.475117	-0.052865	12	5.01143	0.194798	0	0.125408
683	2010	-0.0227648	2.078	5.85584	1.79061	13	0	0.0384381	-0.0189706	0.946429	0.652823	22.4587	0.032124	0.1986	0.470051	0.351085	9	1.69752	0.707068	0	0.126412
600295	2010	-0.0035431	2.00676	5.80793	1.70002	9	0	0.0384381	-0.0029525	0.540839	1.11487	23.9765	0.056477	0.407	0.667851	0.57844	9	1.18296	0.257495	0	0.095267
600328	2010	0.155698	2.01304	5.88115	1.63837	10	0	0.0139981	0.129748	0.539794	1.11835	22.2758	0.012843	0.4571	0.694013	0.199755	9	1.70366	1.42521	0	0.00066
600010	2011	0.0344167	2.20427	5.94189	2.04769	10	1	0.0196274	0.0286805	0.507922	1.22459	24.6299	0.009984	0.612	0.738178	-0.13016	14	1.27033	0.811016	1	0.086566
2128	2011	0.111969	1.60264	5.73332	1.15278	4	1	0.0196274	0.0933076	0.793046	0	22.8101	0.197881	0.694	0.395258	0.085315	12	2.60115	0.206518	0	0.127382
683	2011	-0.0358739	1.80365	5.86417	1.43758	14	0	0.0327582	-0.0298949	0.989339	0.684909	22.5173	0.063682	0.1986	0.456107	0.636373	9	1.19028	0.518842	0	0.131628
426	2011	-0.0203066	2.20735	5.96444	2.04784	15	0	0.0327582	-0.0169222	0.993083	0	21.8678	0.059165	0.3302	0.486809	6.52137	9	1.67742	8.35772	0	0.00046
600201	2011	-0.0974099	1.65538	5.51668	1.44388	13	0	0.0327582	-0.0811749	0.599403	0.919658	21.2687	0.085191	0.1197	0.425539	0.426558	9	2.36728	2.01813	0	0.000517
600262	2011	0.0634654	1.85576	5.62103	1.68802	11	1	0.0196274	0.0528879	0.566007	1.03098	21.8853	0.037913	0.3544	0.71931	0.344459	9	1.17371	0.596277	0	0.000517
600295	2011	0.008155	1.8312	5.8492	1.50575	10	0	0.0327582	0.0067959	0.5701	1.01733	24.1423	0.053381	0.407	0.675267	0.132255	9	1.00584	0.251353	0	0.098729
600111	2011	0.0310998	1.9861	5.74447	1.82168	14	1	0.0212858	0.0259165	0.544283	1.10339	23.4129	0.197881	0.3892	0.383585	-0.650201	14	2.51367	1.7087	1	0.096457
600328	2011	0.170559	2.00369	5.76645	1.83908	11	0	0.0196274	0.142133	0.541352	1.11316	22.5407	0.017033	0.4487	0.749913	0.304229	9	1.22245	1.23195	0	0.101141
600295	2012	-0.130357	1.7231	5.93284	1.21332	11	0	0.0101007	-0.108631	0.588117	0.957276	24.2303	0.02831	0.407	0.666475	0.305338	9	0.911478	0.813053	0	0.111471
600010	2012	0.0406911	2.04339	5.81105	1.88909	11	1	-0.0236379	0.0339092	0.534735	1.13522	24.8784	0.00405	0.612	0.793816	0.052984	14	1.33786	0.666572	1	0.000928
600111	2012	-0.0267861	2.08062	6.04008	1.83744	15	1	0.0101007	-0.0223218	0.52853	1.1559	23.594	0.094773	0.3892	0.43717	-0.501518	12	3.79539	1.45724	1	0.001137
600201	2012	-0.0759297	1.55561	5.46459	1.34082	14	0	0.0101007	-0.0632747	0.616031	0.864231	21.356	0.068301	0.1197	0.427669	-0.136735	9	2.55447	2.17228	0	0.120347
683	2012	-0.0204897	1.64991	5.88303	1.08311	15	0	0.00695248	-0.0170747	0.974546	0.712634	23.0225	0.029794	0.1986	0.578615	-0.128232	9	0.950732	0.329469	0	0.139042
2128	2012	0.125209	1.67734	5.93546	1.07105	5	1	-0.0236379	0.104341	0.804049	0	22.9191	0.175205	0.694	0.367502	0.389661	12	2.34846	0.0946322	0	0.148107
600328	2012	0.170559	1.82193	5.81792	1.55061	12	0	-0.0236379	0.142133	0.571645	1.01218	22.6359	-0.007022	0.4487	0.779281	0.368502	9	1.13094	1.06485	0	0.000476
426	2012	-0.135109	2.037	6.18517	1.61397	16	0	0.0101007	-0.112591	0.997375	0	21.9249	0.031829	0.3302	0.487297	-0.132257	9	2.08496	4.97504	0	0.000424
600262	2012	0.0524737	1.87695	5.85595	1.61888	12	1	-0.0236379	0.0437281	0.562476	1.04275	21.9732	0.04764	0.3544	0.70215	0.216351	9	1.14703	0.383101	0	0.000371
2128	2013	0.125389	1.63774	5.67151	1.31672	6	1	-0.0351309	0.10449	0.804198	0	23.0133	0.092544	0.694	0.358436	0.161553	12	1.43583	0.254728	0	0.143843
600262	2013	0.0374935	1.77152	5.74583	1.5055	13	1	-0.0351309	0.0312446	0.580047	0.984176	21.9411	0.029834	0.3544	0.676379	-0.220411	9	1.15301	0.411128	0	0.140504
601216	2013	-0.0786455	2.26633	5.5373	2.2125	2	0	0.00470651	-0.065538	0.497579	1.25907	22.9941	0.053105	0.3657	0.391686	0.222652	9	1.36296	0.40085	0	0.158698
600010	2013	0.0368925	1.68372	5.46727	1.50436	12	1	-0.0351309	0.0307438	0.594679	0.935402	25.1997	0.002828	0.5077	0.782539	0.050517	14	1.14033	0.527316	1	0.092066
600111	2013	-0.0274795	1.95498	5.91772	1.69694	16	1	-0.0029449	-0.0228996	0.54947	1.0861	23.639	0.051459	0.3892	0.442654	-0.113333	12	2.44409	1.16419	1	0.10266
600328	2013	0.170559	1.74794	5.65951	1.5603	13	0	-0.0351309	0.142133	0.583977	0.971077	22.6954	-0.00114	0.4487	0.786343	0.189779	8	1.13767	0.876753	0	0.000361
426	2013	-0.115911	1.8252	5.8636	1.51216	17	0	0.00470651	-0.0965926	0.98671	0.114846	22.172	0.011735	0.3051	0.358713	0.132426	9	1.31543	3.51712	0	0.000413
600295	2013	-0.0912218	1.55334	5.50737	1.30109	12	0	0.00470651	-0.0760182	0.61641	0.862968	24.3874	0.028931	0.407	0.673638	0.250833	9	0.876751	0.778455	0	0.125098
683	2013	-0.0427823	1.76896	5.82732	1.49308	16	0	0.00470651	-0.0356519	0.99104	0.673733	23.1876	0.003456	0.1986	0.643807	0.19415	9	0.904414	0.292818	0	0.148497
600111	2014	0.0030312	1.55249	5.44154	1.3816	17	1	0.0413388	0.002526	0.616551	0.862497	23.5615	0.015419	0.3892	0.406006	0.446612	14	2.87808	1.34344	1	0.148042
600295	2014	-0.0708177	1.85279	5.17658	1.77946	13	0	0.0413388	-0.0590148	0.566502	1.02933	24.5068	0.019728	0.407	0.699119	0.015226	9	0.881117	0.498121	0	0.000479
600988	2014	-0.215615	2.06031	5.43062	1.99645	10	0	0.0413388	-0.179679	0.531914	1.14462	21.1233	0.153411	0.3744	0.44843	1.35975	7	2.53844	0.660136	0	0.119157
2128	2014	0.129351	1.75188	5.84453	1.46641	7	1	0.0030312	0.107792	0.80749	0.528175	23.3577	0.044645	0.5916	0.394971	0.894028	11	1.39709	0.293642	0	0.179048
683	2014	-0.0561877	1.63345	5.56572	1.43992	17	0	0.0413388	-0.0468231	0.996764	1.34996	23.6952	0.014168	0.3649	0.562241	-0.453029	9	0.953285	0.974151	0	0.14783
2688	2014	0.115153	1.87492	5.62469	1.7392	2	0	0.0030312	0.0959612	0.795692	0.444451	21.1411	0.052731	0.3977	0.370401	0.617632	9	1.73169	1.02994	0	0.145048
600010	2014	0.0413388	1.92185	5.60734	1.81483	13	1	0.0030312	0.034449	0.554992	1.06769	25.3644	0.001942	0.5077	0.815206	0.162442	13	1.4378	1.21836	1	0.146229
426	2014	-0.102325	1.92676	5.75812	1.78495	18	0	0.0413388	-0.0852709	0.991538	0.691456	22.0927	0.040158	0.3051	0.299452	-0.35624	9	1.8588	1.36264	0	0.000431
600328	2014	0.13919	1.7899	5.54311	1.66526	14	0	0.0030312	0.115991	0.576984	0.994386	22.6435	-0.01368	0.4378	0.79558	-0.01455	9	1.26667	0.391497	0	0.000431
600262	2014	0.0610793	2.03191	5.46566	1.97	14	1	0.0030312	0.0508995	0.536649	1.12884	21.9034	0.032986	0.3544	0.641053	0.072698	9	1.72114	0.661767	0	0.124635
601216	2015	-0.100101	2.58919	5.7781	2.34967	4	0	0.0505314	-0.0834177	0.458122	1.45394	23.7426	0.040207	0.3656	0.403472	-0.034889	7	2.46477	0.821334	0	0.000455
600328	2015	0.148173	2.50307	5.80055	2.12627	15	0	-0.0378598	0.123478	0.458122	1.39059	22.6259	-0.01139	0.4014	0.804554	0.338655	9	1.60602	1.1094	0	0.000364
975	2015	-0.0632671	2.43045	5.71433	2.08316	15	0	0.0505314	-0.0527225	0.997375	0	22.314	0.066163	0.1873	0.073802	-0.135637	9	2.02665	1.52853	0	0.136009
600295	2015	-0.0569858	2.22849	5.61744	1.69003	14	0	0.0505314	-0.0474882	0.503886	1.23805	24.5184	0.010971	0.407	0.697933	0.23391	9	0.894825	0.327883	0	0.122421
2128	2015	0.129686	2.37561	5.74622	1.87087	8	1	-0.0378598	0.108072	0.807769	0.532535	23.368	0.037832	0.5922	0.369467	0.387217	12	1.34043	0.299233	0	0.140432
600262	2015	0.0855346	2.50508	5.69422	2.21326	15	1	-0.0378598	0.0712788	0.458122	1.39171	21.7216	-0.087161	0.3226	0.670948	-0.269298	9	3.32085	1.55089	0	0.125617
2688	2015	0.0754579	2.30023	5.65137	1.95414	3	0	-0.0378598	0.0628816	0.762706	0.374026	21.3573	0.061403	0.3977	0.44063	0.36332	9	3.05368	1.09706	0	0.14232
600010	2015	0.0505314	2.31956	5.59209	1.95009	14	1	-0.0378598	0.0421095	0.488707	1.28864	25.6995	-0.022785	0.5466	0.673616	-0.16059	14	1.23431	1.18967	1	0.13299
600111	2015	-0.0433687	2.27754	5.66541	1.74119	18	1	0.0505314	-0.0361406	0.495709	1.2653	23.4061	0.003941	0.3892	0.318435	0.623248	14	2.71086	1.59083	1	0.140975
683	2015	-0.0378598	2.26694	5.76837	1.80111	18	0	0.0505314	-0.0315498	0.981577	1.38818	23.6876	0.005403	0.3674	0.57365	0.14104	9	1.021	2.23629	0	0.1366
600988	2016	-0.126674	2.22179	5.26406	2.16255	12	0	-0.0364042	-0.105562	0.505001	1.23433	22.0558	0.088936	0.3027	0.343576	0.722406	7	2.92108	3.24641	0	0.16849
600010	2016	0.0610253	1.79376	5.66966	1.27428	15	1	-0.0510205	0.0508544	0.576341	0.996532	25.6751	0.000602	0.5466	0.664584	0.384149	15	1.14836	1.12818	1	0.158056
600295	2016	-0.0578526	2.00433	5.66713	1.7189	15	0	-0.0364042	-0.0482105	0.541245	1.11352	24.5358	0.012782	0.407	0.690336	0.322308	9	0.88179	0.583281	0	0.000363
683	2016	-0.0577596	1.81886	5.57523	1.46343	19	0	-0.0364042	-0.048133	0.989886	1.46637	23.8249	-0.028498	0.3413	0.56106	0.436181	9	1.05826	1.52605	0	0.148592
2688	2016	0.0661048	2.05384	5.7442	1.75702	4	0	-0.0510205	0.0550873	0.754933	0.895365	21.7025	0.065444	0.3805	0.404985	0.280696	9	2.51029	1.33546	0	0.154938
2128	2016	0.128483	1.92086	5.76419	1.45587	9	1	-0.0510205	0.107069	0.806769	0.511169	23.3588	0.059269	0.5922	0.315029	0.400408	12	1.31342	0.217695	0	0.155996
601216	2016	-0.112713	1.9962	5.76274	1.62355	5	0	-0.0364042	-0.0939274	0.542599	1.109	23.6154	0.087816	0.3195	0.241513	0.335637	7	2.23853	0.880743	0	0.000333
600111	2016	-0.0536726	1.90463	5.68589	1.52204	19	1	-0.0364042	-0.0447272	0.557862	1.05813	23.4776	0.00511	0.3	0.372318	0.149302	14	3.20976	1.06486	1	0.15123
426	2016	-0.0510205	2.18952	5.76563	2.1145	20	0	-0.0364042	-0.0425171	0.991538	0.5365	23.0018	0.009137	0.3211	0.501488	0.369349	9	1.69474	1.09966	0	0.000323
600328	2016	0.14231	1.95288	5.60456	1.6868	16	0	-0.0510205	0.118592	0.549821	1.08493	22.5785	0.018058	0.3308	0.667175	0.183738	9	1.46409	0.962406	0	0.130942
600262	2016	0.0890096	1.87464	5.49347	1.63042	16	1	-0.0510205	0.0741747	0.562859	1.04147	21.4614	0.008238	0.3226	0.563941	0.325393	9	3.0156	0.76283	0	0.18366
975	2016	-0.0364042	2.4493	5.82009	2.1424	16	0	-0.0510205	-0.0303368	0.996104	0.0238501	22.3115	0.060238	0.1873	0.073802	-0.122698	9	3.03038	2.6314	0	0.133325
2688	2017	0.018266	1.46277	5.66978	1.35996	5	0	-0.0442159	0.0152217	0.715179	1.01402	21.8084	0.037179	0.3805	0.446835	0.516528	9	1.66265	1.31041	0	0.117755
600111	2017	-0.0617952	1.8712	6.14521	1.75176	20	1	-0.0337955	-0.051496	0.563434	1.03955	23.7529	0.033674	0.3	0.482298	0.030661	14	3.04426	1.1968	1	0.11624
600262	2017	0.11922	1.68762	5.31558	1.65755	17	1	-0.0442159	0.0993504	0.594029	0.937569	21.4356	0.01843	0.3226	0.533256	2.02617	9	2.1851	0.976056	0	0.142408
975	2017	-0.0255204	1.6878	5.33618	1.65728	17	0	-0.0442159	-0.021267	0.990814	0.656954	22.4116	0.08009	0.1873	0.073802	0.045336	9	2.41057	1.88411	0	0.104191
600988	2017	-0.126331	1.58735	5.318	1.5499	13	0	-0.0337955	-0.105275	0.610742	0.881859	22.2888	0.058979	0.3027	0.419789	-0.062396	7	2.14626	2.20112	0	0.133969
2128	2017	0.109096	1.98866	6.31515	1.86903	10	1	-0.0442159	0.0909131	0.790659	0.443956	23.4123	0.119768	0.5922	0.262163	0.527319	12	1.4926	0.505692	0	0.106902
600295	2017	-0.0420706	2.17594	6.11863	2.11794	16	0	-0.0359409	-0.0350588	0.512643	1.20886	24.5532	0.022449	0.407	0.699793	0.200774	9	0.958604	0.878441	0	0.111768
600010	2017	0.0634498	1.4464	5.78582	1.30773	16	1	-0.0442159	0.0528748	0.634234	0.803553	25.7113	0.013986	0.5466	0.662191	0.367486	8	1.20639	1.50887	1	0.12853
683	2017	-0.0463613	1.50204	5.73188	1.39388	20	0	-0.0337955	-0.0386344	0.993833	1.46637	23.8161	0.042626	0.3334	0.522167	-0.196544	9	1.03285	1.31562	0	0.107407
426	2017	-0.0848733	1.78018	6.06426	1.65799	21	0	-0.0337955	-0.0707278	0.987922	0.16356	22.9566	0.059322	0.2976	0.423948	0.031904	9	1.85514	1.94446	0	0.0004
601216	2017	-0.0790279	1.49334	4.99155	1.47024	6	0	-0.0337955	-0.0658566	0.62641	0.829632	23.8316	0.095898	0.3195	0.28939	0.12493	7	2.06489	1.14705	0	0.000367
600295	2018	-0.0598634	1.85697	5.75424	1.57954	17	0	-0.0571851	-0.0498861	0.565804	1.03165	24.5865	0.032567	0.407	0.679633	-0.233814	9	0.833739	0.696949	0	0.129233
683	2018	-0.0571851	1.49327	5.48872	1.12811	21	0	-0.0598634	-0.0476542	0.993489	1.46637	23.8851	0.069386	0.3326	0.502393	0.125001	12	0.929279	0.422269	0	0.122009
601216	2018	-0.0775555	1.62599	5.59418	1.24017	7	0	-0.0571851	-0.0646296	0.604302	0.903326	23.924	0.092748	0.3195	0.325985	0.112266	7	1.22647	0.715261	0	0.16537
600010	2018	0.0539862	1.59739	5.44934	1.34626	17	1	-0.0598634	0.0449885	0.609069	0.887437	25.7259	0.022376	0.5466	0.646037	0.140818	15	1.0691	1.65748	1	0.155873
975	2018	-0.102547	1.69964	5.26114	1.57696	18	0	-0.0571851	-0.0854558	0.960348	0.654334	23.0919	0.072114	0.1574	0.120656	-0.272079	9	1.62722	2.74469	0	0.000374
2128	2018	0.128253	1.70443	5.65799	1.38569	11	1	-0.0598634	0.106878	0.806578	0.449002	23.5977	0.115021	0.5922	0.302238	0.393334	11	0.962789	0.448316	0	0.157772
600328	2018	0.054619	1.89839	5.87453	1.55818	18	0	-0.0598634	0.0455158	0.558902	1.05466	22.6347	0.066199	0.3308	0.575259	0.024243	8	1.01893	0.439088	0	0.128339
600111	2018	-0.0840143	1.65173	5.59586	1.33646	21	1	-0.0571851	-0.070012	0.600012	0.917628	23.8939	0.024305	0.3	0.474223	0.280288	14	1.81176	1.72305	1	0.147612
600988	2018	-0.157209	1.89198	4.04886	1.88538	14	0	-0.0571851	-0.131008	0.55997	1.0511	22.7707	-0.014662	0.3027	0.635206	0.166633	9	1.36973	0.628529	0	0.168785
2688	2018	0.0189289	1.6617	5.42242	1.46586	6	0	-0.0598634	0.0157741	0.71573	1.09558	21.9278	0.049291	0.3805	0.466506	0.270999	9	1.26492	0.734244	0	0.148478
426	2018	-0.0615896	2.02273	5.80101	1.83195	22	0	-0.0571851	-0.0513247	0.989507	0	22.9131	-0.019101	0.2976	0.427777	0.001616	9	1.33417	1	0	0.107855
600262	2018	0.124755	1.75367	5.30138	1.63475	18	1	-0.0598634	0.103962	0.583022	0.974261	21.4422	0.105735	0.3226	0.438506	-0.024127	7	1.87574	1.49432	0	0.183907
600262	2019	0.126919	1.50387	5.2156	1.36201	19	1	-0.0520284	0.105766	0.624655	0.835483	21.6124	0.025755	0.3226	0.514949	-0.088	7	1.78311	1.00588	0	0.165564
601216	2019	-0.0575005	1.79842	5.86452	1.45003	8	0	-0.050441	-0.0479171	0.575563	0.999123	24.1748	0.078177	0.3195	0.379566	0.713701	7	1.21674	0.244333	0	0.136754
600328	2019	-0.0126523	1.46503	5.55125	1.0925	19	0	-0.0520284	-0.0105436	0.631128	0.813905	23.3721	0.076579	0.3308	0.578022	6.52137	9	0.833951	1.04988	0	0.138986
2688	2019	0.012974	1.92891	5.45877	1.83472	7	0	-0.0520284	0.0108117	0.710781	1.12352	21.9305	0.056912	0.3805	0.459711	0.286327	9	1.6422	1.01089	0	0.133116
426	2019	-0.050441	2.06824	5.51219	1.99014	23	0	-0.0520284	-0.0420342	0.987154	0	22.95	0.011026	0.3027	0.420149	0.367449	9	1.32225	2.41249	0	0.112024
2128	2019	0.0999901	1.36913	5.55705	0.857931	12	1	-0.0520284	0.0833251	0.783092	0.918016	24.2443	0.079996	0.5839	0.445799	0.053268	11	0.947118	1.56773	0	0.151407
600010	2019	0.0378217	1.60384	5.54899	1.3534	18	1	-0.0520284	0.0315181	0.607994	0.891021	25.7143	0.006079	0.5454	0.585406	-0.003658	14	0.996178	1.54124	1	0.147734
600295	2019	-0.0730189	1.51778	5.61649	1.13429	18	0	-0.050441	-0.0608491	0.622337	0.843211	24.6017	0.031267	0.543	0.64913	-0.081801	9	0.913494	0.570006	0	0.144409
683	2019	-0.0520284	1.56929	5.57979	1.27128	22	0	-0.050441	-0.043357	0.994253	1.45272	23.8811	0.037116	0.286	0.483047	-0.017358	12	0.874606	0.356003	0.179993	0.127701
975	2019	-0.120318	2.03352	4.9863	2.0051	19	0	-0.050441	-0.100265	0.990944	0.694385	23.1986	0.080386	0.1574	0.149301	-0.055094	9	1.88618	1.45472	0	0.140038
600111	2019	-0.10987	1.86635	5.52275	1.74138	22	1	-0.050441	-0.0915584	0.564242	1.03686	23.8696	0.027541	0.3892	0.442861	-0.279957	14	2.13674	1.37092	1	0.153295
600988	2019	-0.171149	1.88673	4.71911	1.86503	15	0	-0.050441	-0.142624	0.560845	1.04818	22.7754	0.026906	0.3254	0.579306	0.021186	8	1.53579	1.1933	0	0.121671
426	2020	-0.0326849	2.16582	5.82258	1.99249	24	0	-0.049425	-0.0272374	0.987947	0	22.9549	-0.019738	0.3027	0.446472	-0.068709	9	1.79714	2.75303	0	0.12902
600010	2020	0.0354128	1.48483	5.19797	1.28615	19	1	-0.049425	0.0295107	0.627828	0.824908	25.6946	0.004588	0.5502	0.572762	0.028797	13	0.960091	1.34808	1	0.153297
600295	2020	-0.0768572	1.9837	5.56566	1.83837	19	0	-0.0381476	-0.0640476	0.544683	1.10206	24.5692	0.042726	0.543	0.61004	0.289869	9	0.909243	0.584963	0	0.129223
2688	2020	0.0009627	2.05527	5.76409	1.85868	8	0	-0.049425	0.0008023	0.7008	1.27257	21.9402	0.04122	0.3805	0.481786	0.694143	9	1.50583	0.92548	0	0.146027
600988	2020	-0.164066	2.32777	5.3308	2.28649	16	0	-0.0381476	-0.136721	0.487338	1.2932	22.6995	0.114137	0.1723	0.384249	0.276891	11	4.01249	1.07078	0	0.162006
2128	2020	0.106124	1.92439	5.70397	1.68977	13	1	-0.049425	0.0884371	0.788189	0.918609	24.2633	0.07463	0.5839	0.403095	0.094487	12	1.01193	1.54058	0	0.151043
601216	2020	-0.0436103	2.30517	5.58056	2.23172	9	0	-0.0439624	-0.0363419	0.491104	1.28065	24.2402	0.142111	0.3195	0.37044	0.166755	7	1.61058	0.708407	0	0.123848
600328	2020	-0.0096138	1.74591	5.292	1.61211	20	0	-0.049425	-0.0080115	0.584316	0.969947	23.3177	0.045947	0.5669	0.47968	0.397342	8	0.974735	1.26185	0	0.149515
600111	2020	-0.119752	1.94562	5.71389	1.71766	23	1	-0.0381476	-0.0997933	0.551029	1.0809	23.9631	0.035495	0.3	0.45964	-0.034035	13	2.32248	1.33295	1	0.166592
683	2020	-0.0552398	1.88694	5.47858	1.73829	23	0	-0.0381476	-0.0460332	0.974149	1.46637	23.8698	0.005436	0.2997	0.479072	0.170144	12	0.842783	0.549559	0.156057	0.129864
975	2020	-0.0949722	2.04463	5.5441	1.92431	20	0	-0.0381476	-0.0791435	0.990349	0.679126	23.281	0.105845	0.1574	0.142596	-0.446967	9	1.62138	1.56102	0	0.133198
600010	2021	0.0297346	2.28979	5.56995	2.25632	20	1	-0.0649272	0.0247788	0.493668	1.27211	25.7203	0.021407	0.5502	0.566104	-0.096593	14	1.29577	0.818052	1	0.140071
600111	2021	-0.126926	2.43114	6.10751	2.35397	24	1	-0.0421981	-0.105772	0.47011	1.35063	24.2702	0.161633	0.3739	0.446128	-0.325845	14	5.24029	1.14419	1	0.154542
683	2021	-0.0688797	2.3821	5.71683	2.34462	24	0	-0.0421981	-0.0573997	0.985367	1.46637	23.9905	0.197881	0.3056	0.348293	-0.240305	12	1.33551	0.571393	0	0.094637
426	2021	-0.0649371	2.02657	5.66129	1.95602	25	0	-0.0421981	-0.0541142	0.987606	0	22.9264	0.027224	0.3027	0.406827	-0.087342	9	1.70346	2.62066	0	0.094636
2688	2021	-0.001911	1.74768	4.73464	1.72934	9	0	-0.0649272	-0.0015925	0.698412	1.29609	22.1256	0.030038	0.3098	0.336578	0.33724	9	1.40859	0.870487	0	0.091632
600262	2021	0.133149	1.7084	4.75164	1.68783	21	1	-0.0649272	0.110957	0.590566	0.949112	21.6545	0.037355	0.2726	0.457508	0.468201	7	2.06255	0.775358	0	0.164123
600988	2021	-0.107109	1.90894	5.37809	1.8593	17	0	-0.0421981	-0.0892578	0.557144	1.06052	22.8094	0.076244	0.1319	0.379032	0.119	11	3.26723	1.15952	0	0.140461
975	2021	-0.0649272	1.91829	5.20706	1.88421	21	0	-0.0421981	-0.054106	0.991191	0.679989	23.4917	0.089229	0.1574	0.225598	0.34863	9	1.66637	1.15743	0	0.112678
2128	2021	0.0866394	2.12551	5.50826	2.08408	14	1	-0.0649272	0.0721995	0.771997	0.894748	24.3512	0.126744	0.5839	0.375834	0.035477	12	1.12333	1.35224	0	0.14731
600328	2021	-0.0215445	2.35809	5.61775	2.326	21	0	-0.0649272	-0.0179538	0.482285	1.31005	23.5509	0.103065	0.5436	0.508902	0.262593	8	1.25626	1.20259	0	0.141751
600295	2021	-0.0663172	2.50498	6.05552	2.44603	20	0	-0.0421981	-0.0552643	0.458122	1.39166	24.6314	0.164439	0.543	0.51934	0.264703	9	1.05857	0.973167	0	0.000295
601216	2021	-0.042198	2.08783	5.37764	2.05368	10	0	-0.0649272	-0.035165	0.527329	1.1599	24.3093	0.127023	0.3195	0.358627	0.253845	7	1.58136	0.929737	0	0.115183
683	2022	-0.0301058	2.1131	5.84536	1.96331	25	0	-0.0468814	-0.0250881	0.950129	1.0199	24.1199	0.106828	0.3099	0.440122	0.053342	12	1.35374	0.527597	0	0.00042
600988	2022	-0.0366426	2.04999	4.88665	2.02792	18	0	-0.0447924	-0.0305355	0.533635	1.13888	23.588	0.028158	0.1144	0.577737	0.252564	14	2.28961	1.05266	0	0.13567
975	2022	-0.0571202	2.09112	5.22044	2.05022	22	0	-0.0345536	-0.0476001	0.989659	0.687719	23.5062	0.076963	0.1444	0.215715	-0.200641	9	1.97953	0.600714	0	0.110872
2688	2022	-0.0324646	1.90952	5.69211	1.74088	10	0	-0.0468814	-0.0270538	0.673022	1.35082	22.2286	0.026199	0.3098	0.461731	-0.034664	9	1.34546	0.653072	0	0.08378
600295	2022	-0.0748372	1.97933	5.73004	1.82293	21	0	-0.0345536	-0.0623643	0.545412	1.09963	24.5897	0.139744	0.543	0.459466	-0.007777	9	1.04779	1.01585	0	0.119697
786	2010	-0.0292358	1.91986	5.48971	1.74824	13	1	-0.00747124	-0.0243631	0.935337	0.0819606	22.7189	0.083046	0.524	0.562323	0.032765	9	1.72082	0.284299	1	0.100142
601186	2010	-0.0780997	1.21059	5.00645	0.913151	2	0	-0.00747124	-0.0650831	0.673535	0.672551	26.4129	0.012326	0.6133	0.833717	0.368891	8	1.01441	1.35998	0.314917	0.112375
600859	2010	-0.0428789	1.68744	5.06192	1.57524	16	1	-0.00747124	-0.0357324	0.594059	0.937469	22.8411	0.052722	0.4717	0.55146	0.258346	6	3.16074	0.406311	0	0.130595
402	2010	-0.0281788	1.67154	5.48192	1.35989	14	1	-0.00747124	-0.0234823	0.971452	0.362814	24.7154	0.03385	0.2655	0.681675	2.80712	9	1.05105	0.118387	0	0.132031
600100	2010	-0.0571041	2.08341	5.70162	1.89463	13	1	-0.00747124	-0.0475868	0.528065	1.15745	23.9367	0.02412	0.2388	0.573781	0.367701	7	1.62264	0.0827199	0.583333	0.154015
970	2010	-0.0622462	2.29331	5.82097	2.13867	10	1	-0.00747124	-0.0518718	0.914832	0	21.7509	0.086449	0.2432	0.383134	-0.02334	9	4.57439	0.571532	0	0.101007
600429	2010	-0.0834289	1.89871	5.58732	1.67137	7	1	-0.00747124	-0.0695241	0.558848	1.05484	21.7403	0.014679	0.4133	0.364563	-0.104378	8	2.26883	0.352326	0	0.119638
600288	2010	-0.0502541	2.0826	5.75514	1.86621	10	1	-0.00747124	-0.0418784	0.528199	1.157	21.8329	0.058422	0.3452	0.45826	0.257245	9	2.27417	0.302169	0	0.129463
969	2010	0.0421061	2.16619	5.78498	1.9684	10	1	-0.00937679	0.0350884	0.938983	0.688578	22.4093	0.046899	0.4116	0.348614	0.419312	9	4.01545	0.199588	1	0.144858
2186	2010	0.0344806	1.66272	5.31362	1.45517	3	1	-0.00937679	0.0287338	0.728653	0.528382	20.9552	0.085172	0.4882	0.345224	-0.051386	9	4.03686	0.780486	1	0.131854
2153	2010	-0.147096	1.91846	5.42253	1.77598	3	0	-0.00747124	-0.12258	0.577763	0	20.791	0.197881	0.63	0.153494	0.866287	7	6.68008	1.04931	0	0.127046
601111	2010	0.0236443	2.05075	5.86503	1.72144	4	0	-0.00937679	0.0197036	0.533508	1.13931	25.7681	0.08024	0.3939	0.731353	-0.120749	13	1.52797	0.297827	0.314917	0.125804
802	2010	0.0791451	1.96815	5.57779	1.78149	13	0	-0.00937679	0.0659543	0.807972	0.209619	20.0842	0.009543	0.3541	0.430558	-0.121803	9	3.10949	2.45327	0	0.000528
600582	2010	0.00528	2.07754	5.81212	1.82367	8	0	-0.00937679	0.0044	0.529043	1.15419	23.0803	0.129622	0.619	0.469559	0.325739	9	2.95934	0.254507	0	0.114645
729	2010	-0.0676464	1.73295	5.273	1.57487	13	1	-0.00747124	-0.056372	0.949586	0.134412	23.4091	0.059183	0.5648	0.351839	-0.657714	14	1.39533	0.0827199	0	0.135944
600198	2010	-0.130796	2.14155	5.65515	1.99343	12	1	-0.00747124	-0.108996	0.518375	1.18975	22.1164	0.037547	0.3064	0.825673	0.741547	7	2.95785	0.27551	1	0.125423
600011	2010	0.0429564	1.33851	5.15068	1.01872	9	1	-0.00937679	0.035797	0.652215	0.743616	26.1347	0.016434	0.3605	0.72825	-0.015092	15	1.01838	0.491088	0.316081	0.155965
601991	2010	0.109798	1.50795	5.24213	1.26201	4	1	-0.00937679	0.091498	0.623975	0.837751	26.074	0.017744	0.3216	0.818173	0.114738	15	1.11956	0.466421	0.326336	0.123858
600195	2010	-0.00228	1.83266	5.28161	1.70274	12	1	-0.00937679	-0.0019	0.569857	1.01814	21.7896	0.117726	0.5846	0.403298	0.01131	9	3.60556	0.37567	0	0.000528
882	2010	0.111512	1.86359	5.75478	1.46851	12	1	-0.00937679	0.092927	0.987547	0.68494	22.3967	0.009249	0.3948	0.373523	-0.09286	9	1.12547	5.77177	1	0.125686
600658	2010	-0.0585396	2.05137	5.71909	1.83386	18	1	-0.00747124	-0.048783	0.533405	1.13965	21.8881	0.113919	0.6999	0.464796	0.203861	7	1.41425	1.43116	0	0.100728
601390	2010	-0.0820308	1.47211	5.25885	1.19348	3	1	-0.00747124	-0.068359	0.629948	0.81784	26.4129	0.021324	0.561	0.810196	0.74346	7	1.03676	1.32898	0.314917	0.10932
600085	2010	0.0444393	1.93958	5.27983	1.83872	13	1	-0.00937679	0.0370328	0.552037	1.07754	22.4261	0.08582	0.5524	0.231001	-0.00473	11	3.48349	0.213394	0	0.136614
600056	2010	-0.0062539	1.89546	5.65249	1.62224	13	1	-0.00937679	-0.0052116	0.559391	1.05303	22.3791	0.047814	0.611	0.692773	0.085465	9	1.6617	0.461636	1	0.11171
601600	2010	0.0590806	1.8141	5.59926	1.51932	3	1	-0.00937679	0.0492338	0.57295	1.00783	25.6743	0.006858	0.3856	0.595344	0.125992	8	1.16445	0.779872	0.324478	0.103304
600764	2010	-0.116736	1.99848	5.67701	1.78936	14	0	-0.00747124	-0.0972802	0.542221	1.11026	21.1723	0.004349	0.5446	0.575402	0.339173	5	2.33265	0.884268	0.533333	0.130449
600361	2010	0.0951805	1.94865	5.59825	1.73758	9	1	-0.00937679	0.0793171	0.550526	1.08258	22.5591	0.008771	0.2588	0.712367	0.066159	9	1.52342	0.147646	1	0.128892
725	2010	-0.0970092	1.81069	5.55029	1.55064	10	1	-0.00747124	-0.080841	0.975128	1.22372	24.7165	-0.041823	0.0957	0.368249	-0.095457	11	0.988132	0.227109	1	0.130595
600536	2010	-0.0970588	2.02947	5.37726	1.93307	8	1	-0.00747124	-0.0808824	0.537055	1.12748	21.7008	0.051355	0.5428	0.4226	0.077407	9	1.96503	0.15651	0.8	0.148624
2038	2010	0.103726	1.96944	5.26893	1.87696	6	0	-0.00937679	0.0864384	0.786196	0	20.9453	0.197881	0.2229	0.073802	0.407276	6	8.22402	3.10674	1	0.111711
938	2010	-0.048443	2.02934	5.77397	1.76392	11	1	-0.00747124	-0.0403692	0.994504	0	21.4314	0.017564	0.3162	0.565514	0.192508	6	2.05658	0.127216	0.636364	0.119904
798	2010	-0.0960423	1.94481	5.60795	1.73032	13	1	-0.00747124	-0.0800352	0.941623	0.721418	20.4821	0.063573	0.2536	0.12537	-0.054562	9	4.05254	3.76691	0	0.000462
600118	2010	-0.0421529	2.13233	5.66441	1.97571	13	1	-0.00747124	-0.0351274	0.519912	1.18463	22.1152	0.056895	0.5132	0.506845	1.56991	11	2.87763	0.218897	0	0.152903
2151	2010	0.0673767	1.90611	5.17602	1.81931	3	0	-0.00937679	0.0561473	0.75599	1.40809	20.6388	0.044574	0.5179	0.25127	1.01061	5	2.63776	3.61104	0	0.000264
600258	2010	-0.0063478	1.96147	5.6925	1.70828	10	1	-0.00937679	-0.0052899	0.548389	1.0897	21.3713	0.12418	0.6012	0.338255	-0.101382	7	3.04456	0.601492	1	0.114292
2065	2010	0.0452097	1.99597	5.5389	1.83339	4	0	-0.00937679	0.0376747	0.737569	1.46637	21.5899	0.133401	0.2393	0.338641	0.526774	10	4.79166	0.316711	0	0.122995
601898	2010	-0.170667	1.73117	5.75205	1.10098	2	1	-0.00747124	-0.142222	0.586772	0.96176	25.5175	0.062664	0.5643	0.292151	0.100021	9	1.0554	0.761449	0.314917	0.144858
600588	2010	0.010635	1.88673	5.18211	1.79466	9	0	-0.00937679	0.0088625	0.560846	1.04818	22.2848	0.072606	0.2907	0.461635	1.4006	6	4.387	0.146124	0	0.164504
931	2010	-0.0768256	2.1059	5.69942	1.92325	11	1	-0.00747124	-0.0640213	0.848756	0.542081	22.1122	0.00415	0.2343	0.78187	0.136795	8	1.67612	0.467816	0	0.100973
600008	2010	-0.0604232	1.83058	5.55501	1.57702	10	1	-0.00747124	-0.0503527	0.570204	1.01699	23.5471	0.035599	0.5952	0.529925	1.48958	11	1.40909	0.394733	0	0.000668
600405	2010	0.0534867	2.07761	5.64624	1.90648	6	0	-0.00937679	0.0445722	0.529032	1.15423	20.7469	0.050225	0.1217	0.515555	1.19969	9	2.69518	1.88853	0	0.105609
2271	2010	-0.0563799	2.21984	5.55373	2.12163	2	1	-0.00747124	-0.0469833	0.653148	0.285151	21.5106	0.048748	0.417	0.530134	0.207117	9	2.13592	0.299168	0	0.000462
600058	2010	-0.0074712	2.1887	5.80054	1.9991	13	1	-0.00937679	-0.006226	0.510517	1.21594	24.4899	0.003552	0.6256	0.734582	0.040824	9	1.54528	0.570303	1	0.139103
601857	2010	0.0577516	1.33486	5.1939	0.974113	3	1	-0.00937679	0.0481263	0.652824	0.741586	26.4129	0.090967	0.7498	0.390171	0.148675	14	1.55593	0.746692	0.308108	0.000859
65	2010	0.0317516	1.96508	5.45158	1.82487	12	1	-0.00937679	-0.0093768	0.982785	0.583322	21.3927	0.025456	0.5441	0.706491	3.81039	6	2.30078	2.41411	1	0.111517
2148	2010	0.0946668	1.98639	5.50242	1.83692	3	0	-0.00937679	0.078889	0.778668	0	20.0842	0.108764	0.2607	0.073802	-0.027316	6	5.6486	3.06149	0	0.146583
600855	2010	0.0509411	2.17287	5.77446	1.9966	16	1	-0.00937679	0.0424509	0.513155	1.20715	20.4585	-0.003913	0.1962	0.208165	4.18226	9	4.45311	3.19922	0	0.110404
2051	2010	-0.0483275	2.0452	5.52307	1.90703	4	1	-0.00747124	-0.040273	0.65984	0.265849	22.3467	0.072253	0.6809	0.570422	3.93512	9	2.83247	0.819941	1	0.119291
600962	2010	-0.153106	1.98212	5.64757	1.76585	6	1	-0.00747124	-0.127588	0.544946	1.10118	21.43	-0.026425	0.4462	0.485404	1.55852	11	1.48517	1.11151	0.201413	0.098907
601088	2010	-0.0093768	1.67627	5.67563	1.10675	3	1	-0.00747124	-0.007814	0.595922	0.931261	26.4129	0.125287	0.7296	0.328056	0.043891	9	1.63694	0.754376	0.314917	0.11115
600900	2010	-0.0279264	1.1586	4.84815	0.936011	7	1	-0.00747124	-0.023272	0.6822	0.643665	25.7824	0.052239	0.7057	0.579798	-0.523669	11	1.16649	0.643066	0	0.113078
600028	2010	0.0681089	1.46652	5.4447	0.940604	9	1	-0.00937679	0.0567575	0.63088	0.814732	26.4129	0.077982	0.7498	0.540606	-0.011279	15	1.20145	0.730592	0.308108	0.115674
151	2010	0.114969	2.22595	5.80882	2.05691	10	1	-0.00937679	0.0958076	0.990591	0.697011	20.8078	0.00712	0.4809	0.190006	1.55997	9	3.28812	4.51809	0	0.121912
600246	2010	0.0193283	1.89135	5.60938	1.65514	10	0	-0.00937679	0.0161069	0.560076	1.05075	23.1978	0.046608	0.5116	0.694689	-0.301085	9	1.28792	0.575936	0	0.140867
600176	2010	-0.0125152	2.05474	5.60163	1.88313	11	1	-0.00747124	-0.0104293	0.532844	1.14152	23.473	0.02832	0.3615	0.805555	0.30051	9	1.49971	0.205288	1	0.116719
600206	2010	0.0635259	2.11474	5.64787	1.95869	11	0	-0.00937679	0.0529382	0.522843	1.17486	20.9313	0.004576	0.3968	0.38269	0.071776	9	3.26392	1.78404	0	0.116425
758	2010	-0.0680739	2.25776	5.91226	2.04807	13	1	-0.00747124	-0.0567282	0.982328	1.27453	23.0037	0.032361	0.3334	0.608447	0.517093	9	2.11213	0.667668	1	0.125962
600062	2010	-0.0786191	1.74459	5.21261	1.61021	13	1	-0.00747124	-0.0655159	0.584535	0.969216	22.373	0.102391	0.4912	0.245813	-0.07522	11	2.32192	0.142806	1	0.107908
600138	2010	0.0758631	1.79404	5.5748	1.50705	13	0	-0.00937679	0.0632192	0.576294	0.996688	22.7512	0.055278	0.1656	0.574903	0.063303	10	1.28758	0.0827199	0	0.097924
600166	2010	0.0723846	1.93934	5.84823	1.51635	12	1	-0.00937679	0.0603205	0.552077	1.07741	23.9277	0.066798	0.3276	0.672853	-0.047994	15	1.407	0.981882	0	0.132503
601888	2011	-0.0986755	1.737	5.56092	1.54479	2	0	-0.0213242	-0.0822295	0.5858	0.965	22.764	0.108521	0.6135	0.33083	-0.07635	8	1.58249	0.130832	1	0.145965
600062	2011	-0.0682756	1.56896	5.43797	1.35329	14	1	-0.0213242	-0.0568963	0.613806	0.871646	22.5278	0.09092	0.4912	0.285285	0.180522	11	1.75287	0.126257	1	0.125418
600246	2011	0.0098235	1.59072	5.6894	1.1906	11	0	-0.0249388	0.0081862	0.610179	0.883736	23.1488	0.041818	0.5116	0.666019	1.10247	11	1.01036	0.462257	0	0.151003
601088	2011	-0.0306445	1.54551	5.6603	1.12197	4	1	-0.0213242	-0.0255371	0.617715	0.858618	26.4129	0.129562	0.7296	0.342271	0.030733	9	1.49988	0.952058	0.326531	0.122857
600962	2011	-0.148041	1.9875	5.78463	1.80651	7	1	-0.0213242	-0.123367	0.54405	1.10417	21.4495	0.035076	0.4437	0.462423	-0.240229	11	1.46786	1.13733	0.206816	0.138917
2148	2011	0.0495024	1.98829	5.73336	1.82892	4	0	-0.0249388	0.041252	0.741136	0.0495914	20.0842	0.025081	0.2513	0.073802	0.116796	9	3.48766	4.38844	0	0.154245
601117	2011	-0.090709	1.87026	5.64828	1.69839	2	1	-0.0213242	-0.0755908	0.56359	1.03903	24.5444	0.055173	0.6671	0.655437	0.342938	7	1.08409	0.16478	0	0.162014
600008	2011	-0.0633691	1.59553	5.64055	1.2695	11	1	-0.0213242	-0.0528076	0.609378	0.886407	23.6689	0.0355	0.5952	0.560757	1.58615	11	1.16212	0.311592	0	0.101438
2306	2011	-0.107174	1.67468	5.71302	1.34718	2	0	-0.0213242	-0.0893119	0.610938	0.0277737	21.2706	0.054295	0.277	0.28924	0.076007	8	1.45888	0.733077	0	0.125924
601668	2011	-0.0706588	1.25968	5.23964	0.97897	2	1	-0.0213242	-0.0588823	0.665353	0.699824	26.4129	0.038034	0.5428	0.765858	0.140565	6	0.973162	1.04109	0	0.119184
601989	2011	-0.0634538	1.8118	5.76975	1.54208	2	1	-0.0213242	-0.0528782	0.573333	1.00656	25.7996	0.029656	0.5474	0.744335	0.361275	13	1.0492	0.798285	1	0.13763
601600	2011	0.0580476	1.68333	5.68251	1.38604	4	1	-0.0249388	0.048373	0.594746	0.935181	25.7804	0.004394	0.3856	0.629904	-0.08129	9	1.12926	0.986364	0.339768	0.000517
2151	2011	-0.0047208	1.93355	5.63123	1.7945	4	0	-0.0249388	-0.003934	0.696077	1.46637	20.9425	0.030856	0.5032	0.391192	0.497615	6	2.29603	3.64145	0	0.000517
600085	2011	0.0273656	1.78847	5.67246	1.57701	14	1	-0.0249388	0.0228047	0.577222	0.993593	22.7152	0.089312	0.5524	0.343639	0.96576	11	2.83589	0.191083	0	0.148169
151	2011	0.1167	2.01686	5.87016	1.80834	11	1	-0.0249388	0.0972498	0.991771	0.449957	20.8932	-0.00916	0.4809	0.272902	0.839334	9	2.27933	4.06098	0	0.132399
601991	2011	0.0821255	1.53023	5.38909	1.32042	5	1	-0.0249388	0.0684379	0.620262	0.850127	26.2207	0.012248	0.311	0.792844	0.118464	15	1.05017	0.720087	0.339114	0.130771
600536	2011	-0.0104092	1.78054	5.70185	1.5362	9	1	-0.0249388	-0.0086743	0.578543	0.989189	21.9907	0.042461	0.5426	0.562936	0.534034	9	1.37797	0.277514	1	0.162755
2153	2011	-0.127234	1.47159	5.3046	1.27506	4	0	-0.0213242	-0.106029	0.594268	0	20.9874	0.197881	0.63	0.135856	1.62967	6	3.71398	1.417	0	0.115195
882	2011	0.0851072	1.588	5.62154	1.25256	13	1	-0.0249388	0.0709227	0.99293	0	22.511	0.011172	0.3948	0.48575	0.539589	9	1.02501	6.69275	1	0.134489
601186	2011	-0.0769842	1.3784	5.47341	0.997997	3	0	-0.0213242	-0.0641535	0.645567	0.765776	26.4129	0.018634	0.6133	0.84463	0.179267	9	0.96361	1.3629	0.326531	0.117397
786	2011	-0.0305512	1.63469	5.60245	1.35767	14	1	-0.0213242	-0.0254593	0.995483	0.06948	22.8651	0.088302	0.524	0.560453	-0.086187	9	1.29804	0.228748	1	0.116058
600100	2011	-0.0731422	1.87469	5.94581	1.50292	14	1	-0.0213242	-0.0609518	0.562851	1.0415	24.1301	0.028787	0.2388	0.674337	0.356305	7	1.25409	0.0827199	0.583333	0.167228
600206	2011	0.0585804	1.88098	5.76633	1.65684	12	0	-0.0249388	0.048817	0.561804	1.04499	20.9141	0.005204	0.3968	0.366856	-0.410277	9	2.155	1.89478	0	0.124472
600764	2011	-0.131868	2.04758	5.80943	1.88194	15	0	-0.0213242	-0.10989	0.534037	1.13755	21.0112	0.01305	0.5347	0.492561	0.534817	5	1.90918	1.02474	1	0.150759
2271	2011	-0.0643231	1.96147	5.8274	1.74713	3	1	-0.0213242	-0.0536026	0.646548	0.380392	21.5676	0.044773	0.3842	0.527845	0.020975	9	1.67132	0.245881	0	0.000402
970	2011	-0.0494446	2.01727	5.76677	1.85656	11	1	-0.0213242	-0.0412038	0.931091	0	22.3265	0.186137	0.2432	0.468671	-0.148484	9	2.51066	0.434326	0	0.12453
600582	2011	0.0052744	1.63833	5.51268	1.42567	9	0	-0.0249388	0.0043954	0.602246	0.91018	23.3599	0.116848	0.619	0.478829	0.332404	9	1.81884	0.412331	0	0.133128
600118	2011	-0.0420174	1.67603	5.59021	1.4427	14	1	-0.0213242	-0.0350145	0.595962	0.931126	22.2512	0.055822	0.5132	0.512411	0.986872	11	3.63337	0.099232	0	0.162744
600198	2011	-0.144477	1.91745	5.94381	1.58425	13	1	-0.0213242	-0.120398	0.555725	1.06525	22.3465	0.013953	0.3064	0.860755	0.503129	7	1.58595	0.0827199	1	0.000345
725	2011	-0.0687883	1.52	5.51508	1.22001	11	1	-0.0213242	-0.0573236	0.97084	0.864942	24.954	0.010087	0.0957	0.490391	0.182447	11	0.836277	0.254654	1	0.140703
2186	2011	0.0199128	1.36523	5.47999	0.941473	4	1	-0.0249388	0.016594	0.716548	0.515014	20.9644	0.112903	0.4648	0.29961	-0.134099	9	3.26088	0.967991	1	0.144091
601898	2011	-0.173016	1.52945	5.65236	1.10479	3	1	-0.0213242	-0.14418	0.620392	0.849694	25.7892	0.065009	0.5661	0.398712	-0.053388	9	1.10346	0.843857	0.326531	0.151752
600195	2011	0.0201882	1.75187	5.54126	1.57716	13	1	-0.0249388	0.0168235	0.583322	0.97326	21.7371	0.167735	0.5846	0.251082	-0.004807	8	2.70468	0.352454	0	0.000402
601390	2011	-0.0730162	1.3417	5.44537	0.938941	4	1	-0.0213242	-0.0608468	0.651683	0.745391	26.4129	0.015445	0.561	0.826446	0.094071	8	0.953917	1.34062	0.326531	0.117478
938	2011	-0.0249388	1.93865	5.85638	1.70295	12	1	-0.0213242	-0.0207823	0.993192	0	21.4799	0.020826	0.3162	0.581842	0.309514	7	1.74417	0.124645	0.636364	0.130016
402	2011	-0.0164915	1.40051	5.54303	0.946085	15	1	-0.0249388	-0.0137429	0.986654	0.520643	24.813	0.034454	0.2655	0.690309	-0.13142	9	0.99696	0.197108	0	0.142697
931	2011	-0.0622135	1.95129	5.83001	1.72834	12	1	-0.0213242	-0.0518446	0.997375	0.461996	22.1894	0.012909	0.2343	0.817245	0.232671	8	1.44035	0.428744	0	0.107237
600855	2011	0.0073969	1.85355	5.72452	1.63372	17	1	-0.0249388	0.0061641	0.566375	1.02975	20.9145	0.030859	0.2907	0.347474	6.1836	9	2.06274	2.05646	0	0.142789
600166	2011	0.0770007	1.8634	5.91908	1.52178	13	1	-0.0249388	0.0641672	0.564733	1.03522	24.0598	0.040979	0.3276	0.676684	-0.054933	15	1.07318	0.764399	0	0.143369
2065	2011	0.0129679	1.60422	5.19499	1.49075	5	0	-0.0249388	0.0108066	0.710776	1.46637	21.9339	0.12543	0.2304	0.324285	0.922388	10	3.37323	0.221428	0	0.153493
802	2011	0.0656133	1.57402	5.4231	1.37181	14	0	-0.0249388	0.0546777	0.995262	0.212207	20.6695	0.009782	0.2742	0.151412	-0.027313	15	1.74294	3.48684	0	0.116299
798	2011	-0.046582	1.96589	5.80089	1.76931	14	1	-0.0213242	-0.0388184	0.974428	0.576337	20.6445	0.065794	0.2536	0.212728	0.591095	9	2.2485	3.40706	0	0.000402
600405	2011	0.0381906	1.90795	5.57804	1.77364	7	0	-0.0249388	0.0318255	0.557309	1.05997	20.9093	-0.003982	0.1218	0.595212	0.920716	9	2.05903	1.76976	0	0.155518
600288	2011	-0.0466684	1.85896	5.80134	1.61192	11	1	-0.0213242	-0.0388904	0.565473	1.03276	21.9118	0.044539	0.3452	0.465867	0.280307	9	1.25101	0.252264	0	0.141311
65	2011	0.0110965	1.95167	5.76429	1.76772	13	1	-0.0249388	-0.0249388	0.866711	0.363664	21.5692	0.036605	0.5441	0.723701	0.886885	9	1.593	1.23755	1	0.118131
600176	2011	-0.101216	1.96204	5.98415	1.6343	12	1	-0.0213242	-0.0843468	0.548294	1.09002	23.4926	0.028544	0.3279	0.78113	-0.140062	9	1.18706	0.228773	1	0.153903
600138	2011	0.0823511	1.63446	5.59525	1.36246	14	0	-0.0249388	0.0686259	0.602891	0.908031	22.8673	0.059169	0.1656	0.50806	-0.149336	10	1.24107	0.0827199	0	0.126678
2038	2011	0.0900549	1.57216	5.13012	1.46745	7	0	-0.0249388	0.0750457	0.774836	0	21.2749	0.197881	0.2251	0.073802	0.191382	6	6.11632	2.82413	1	0.122442
600429	2011	-0.0632579	1.93865	5.53746	1.82814	8	1	-0.0213242	-0.0527149	0.552191	1.07703	21.9636	0.005892	0.4133	0.485934	-0.011412	9	1.59374	0.260642	0	0.121654
600859	2011	-0.0787959	1.47112	4.98781	1.37667	17	1	-0.0213242	-0.0656632	0.630113	0.817289	23.1067	0.0573	0.4906	0.505797	0.195058	11	1.79086	0.526863	0	0.144091
601111	2011	0.0045285	1.65976	5.74713	1.26917	5	0	-0.0249388	0.0037737	0.598673	0.92209	25.8784	0.045566	0.3976	0.714398	-0.15206	12	1.1197	0.522408	0.326531	0.145054
600011	2011	0.042427	1.5768	5.22812	1.44852	10	1	-0.0249388	0.0353558	0.612501	0.875998	26.262	0.005363	0.3605	0.771353	-0.060048	15	1.04765	0.845824	0.333333	0.160727
601618	2011	-0.1058	1.22854	5.39075	0.735505	2	1	-0.0213242	-0.0881667	0.670544	0.682521	26.4129	0.011181	0.6418	0.824791	0.217397	9	0.995584	0.560689	0.321168	0.119582
729	2011	-0.0755917	1.30942	5.14461	1.1125	14	1	-0.0213242	-0.0629931	0.989346	0.131484	23.5374	0.055	0.5648	0.392123	-0.578715	15	1.32359	0.108414	0	0.147813
600658	2011	-0.012578	1.73778	5.70547	1.46186	19	1	-0.0249388	-0.0104817	0.58567	0.965432	21.9526	0.091362	0.6999	0.429733	1.72137	7	1.15484	1.56923	0	0.106663
600258	2011	0.0245805	1.77455	5.79492	1.45227	11	1	-0.0249388	0.0204838	0.579541	0.985862	21.5154	0.05356	0.6012	0.443685	-0.125073	9	1.75991	0.630679	1	0.128619
2350	2011	0.0443561	1.88273	5.6131	1.73316	1	0	-0.0249388	0.0369635	0.73686	0	21.0486	0.065118	0.4763	0.293552	1.58441	9	1.54566	1.4708	0	0.000874
600588	2011	0.0007936	1.52554	5.19442	1.39209	10	0	-0.0249388	0.0006613	0.621043	0.847524	22.421	0.100857	0.29081	0.445752	1.43458	6	3.13472	0.0827199	0	0.160783
600657	2011	-0.0528299	1.79585	5.76585	1.5193	19	1	-0.0213242	-0.0440249	0.575991	0.997695	23.4367	0.04124	0.5475	0.554046	6.52137	8	0.931056	0.570008	1	0.09801
600028	2011	0.0855536	1.15055	5.28906	0.721751	10	1	-0.0249388	0.0712947	0.683542	0.639194	26.4129	0.068018	0.7498	0.549114	-0.017526	15	1.08064	0.848017	0.321755	0.103469
600058	2011	0.0022755	2.00592	5.86486	1.79876	14	1	-0.0249388	0.0018963	0.540979	1.1144	24.6145	0.011316	0.6256	0.757641	-0.10573	9	1.23723	0.804025	1	0.147728
2051	2011	-0.043829	1.70732	5.4501	1.54889	5	1	-0.0213242	-0.0365242	0.663578	0.5774	23.2016	0.039378	0.6809	0.784597	0.825956	9	1.68744	1.25258	1	0.137825
600900	2011	-0.0213242	1.14572	5.02234	0.793889	8	1	-0.0249388	-0.0177702	0.697795	0.591682	25.7883	0.048621	0.7324	0.569111	-0.352102	11	1.1034	0.909567	0	0.125873
[truncated: 14,998 more rows]
